# Supplementary material for: Canalization of neural dynamics by δ-protocadherins in the developing zebrafish optic tectum
Source: PLoS Genet. 2026 Jun 1;22(6):e1012171. doi: 10.1371/journal.pgen.1012171 (PMC13241009; doi:10.1371/journal.pgen.1012171)
Supplement: S1 Data — (XLSX) [file pgen.1012171.s013.xlsx]

## Sheet: WT to average
Fish	mode 1	mode 2	mode 3	mode 4	mode5
1	0.955164	0.957056	0.951499	0.960647	0.955302
2	0.968275	0.857115	0.923118	0.880654	0.964438
3	0.979513	0.811394	0.806415	0.945313	0.874519
4	0.988297	0.93243	0.884893	0.906479	0.906143
5	0.897468	0.883854	0.822275	0.867332	0.858458
6	0.97068	0.954477	0.952206	0.956324	0.942408
7	0.976335	0.905935	0.909333	0.969949	0.889249
8	0.98585	0.92293	0.938652	0.933381	0.974861
9	0.983422	0.948383	0.799265	0.801157	0.856292
Mean	0.967223	0.908175	0.887517	0.913471	0.913519
SEM	0.00936291	0.0164681	0.0208386	0.0184584	0.0155488

## Sheet: WT Trials
Fish	mode 1	mode 2	mode 3	mode 4	mode 5
1	0.937179	0.928005	0.894127	0.887463	0.96867
2	0.993614	0.927941	0.954516	0.97424	0.988005
3	0.985197	0.867963	0.945561	0.836642	0.965761
4	0.986564	0.937818	0.938554	0.962156	0.954785
5	0.985235	0.976322	0.951491	0.957373	0.690377
6	0.983248	0.965095	0.976791	0.981793	0.976655
7	0.993369	0.986773	0.98838	0.993795	0.968286
8	0.985854	0.955055	0.978593	0.971678	0.978038
9	0.994748	0.946236	0.990959	0.947993	0.980584
Mean	0.982779	0.943467	0.957663	0.945903	0.94124
SEM	0.00587846	0.0116532	0.0101739	0.0169977	0.0315225
