# Supplementary material for: Canalization of neural dynamics by δ-protocadherins in the developing zebrafish optic tectum
Source: PLoS Genet. 2026 Jun 1;22(6):e1012171. doi: 10.1371/journal.pgen.1012171 (PMC13241009; doi:10.1371/journal.pgen.1012171)
Supplement: S2 Data — (XLSX) [file pgen.1012171.s014.xlsx]

## Sheet: WT to avg
Fish	mode 1	mode 2	mode 3	mode 4	mode5		Mode Average
1	0.955164	0.957056	0.951499	0.960647	0.955302		0.955934
2	0.968275	0.857115	0.923118	0.880654	0.964438		0.91872
3	0.979513	0.811394	0.806415	0.945313	0.874519		0.883431
4	0.988297	0.93243	0.884893	0.906479	0.906143		0.923648
5	0.897468	0.883854	0.822275	0.867332	0.858458		0.865877
6	0.97068	0.954477	0.952206	0.956324	0.942408		0.955219
7	0.976335	0.905935	0.909333	0.969949	0.889249		0.93016
8	0.98585	0.92293	0.938652	0.933381	0.974861		0.951135
9	0.983422	0.948383	0.799265	0.801157	0.856292		0.877704
Mean	0.967223	0.908175	0.887517	0.913471	0.913519
SEM	0.00936291	0.0164681	0.0208386	0.0184584	0.0155488

## Sheet: pcdh19-indel to WT
Fish	mode 1	mode 2	mode 3	mode 4	mode 5		Mode Average
1	0.86425	0.7478	0.88804	0.867432	0.911175		0.855739
2	0.896151	0.895207	0.940659	0.878326	0.859801		0.894029
3	0.640004	0.646637	0.944095	0.913114	0.896503		0.808071
4	0.767153	0.668981	0.761022	0.824053	0.759956		0.756233
5	0.860017	0.704256	0.861426	0.817808	0.933806		0.835463
6	0.962592	0.913944	0.874591	0.895534	0.92792		0.914916
7	0.826165	0.869139	0.884254	0.91309	0.943509		0.887231
8	0.579612	0.600762	0.948674	0.96421	0.928108		0.804273
9	0.918729	0.734552	0.741055	0.930535	0.936522		0.852278
10	0.931087	0.728607	0.730524	0.925559	0.949262		0.853008
11	0.946088	0.6969	0.703517	0.813519	0.921307		0.816266
12	0.941972	0.848043	0.94203	0.922921	0.941966		0.919386
Mean	0.844485	0.754569	0.851657	0.888842	0.909153
	0.0357151	0.0297276	0.0267026	0.0142052	0.0153102

## Sheet: WT within group
	mode 1	mode 2	mode 3	mode 4	mode 5
	0.758603	0.713713	0.471995	0.568015	0.762854
	0.567464	0.576023	0.664275	0.726208	0.869356
	0.84651	0.822215	0.889778	0.327868	0.320411
	0.521157	0.786419	0.785397	0.491047	0.850015
	0.777217	0.855444	0.78612	0.688232	0.418544
	0.733844	0.691167	0.827647	0.852005	0.523078
	0.762086	0.250055	0.503536	0.705986	0.605635
	0.915672	0.431131	0.549471	0.800518	0.83063
	0.897184	0.786473	0.910342	0.752639	0.889363
	0.904233	0.783348	0.308042	0.195756	0.381167
	0.478419	0.31356	0.22497	0.325728	0.754502
	0.73309	0.736257	0.766448	0.497236	0.708497
	0.939561	0.639852	0.268589	0.590899	0.709096
	0.930973	0.277074	-0.263272	0.327483	0.754906
	0.926709	0.215748	0.168927	0.793712	0.604596
	0.848198	0.674804	0.567586	0.427206	0.482748
	0.510529	0.124561	0.523185	0.809363	0.780179
	0.687493	0.581295	0.870992	0.859613	0.658677
	0.92351	0.549794	0.520868	0.886811	0.73682
	0.874124	0.253491	0.0684469	0.708685	0.715397
	0.771012	0.208117	0.415617	0.862622	0.724736
	0.744606	0.718721	0.892517	0.359787	0.35218
	0.891946	0.759373	0.730603	0.673582	0.545408
	0.939779	0.896965	0.901193	0.628035	0.625322
	0.862652	0.650911	0.740594	0.403629	0.353313
	0.922043	0.693257	0.750284	0.391355	0.468297
	0.696072	0.675246	0.609793	0.714707	0.527767
	0.651417	0.659285	0.951457	0.70651	0.734569
	0.390645	0.437186	0.837557	0.813044	0.754081
	0.542825	0.704772	0.86548	0.654017	0.800771
	0.747765	0.617063	0.62919	0.919475	0.767551
	0.774145	0.192738	0.221748	0.65957	0.562064
	0.784352	0.414092	0.462668	0.696884	0.265121
	0.881033	0.780561	0.772858	0.754831	0.680956
	0.893652	0.811389	0.86609	0.835846	0.511686
	0.906282	0.803458	0.792817	0.75966	0.505713
Mean	0.776022	0.58571	0.60705	0.643571	0.626
SEM	0.0249239	0.0372735	0.0472771	0.0319307	0.02822

## Sheet: pcdh19-indel within group
	mode 1	mode 2	mode 3	mode 4	mode 5
	0.654125	0.411028	0.83039	0.859802	0.958813
	0.289941	0.20404	0.950186	0.790097	0.956303
	0.95535	0.624968	0.611637	0.848819	0.832921
	0.98314	0.939711	0.894189	0.843414	0.886347
	0.730053	0.583225	0.823585	0.864762	0.853747
	0.481948	0.534038	0.797069	0.926237	0.956003
	0.191596	0.0571445	0.884128	0.876625	0.859767
	0.657226	0.595222	0.889865	0.801083	0.818306
	0.913874	0.899032	0.909077	0.84301	0.855061
	0.957425	0.487535	0.44558	0.865213	0.877589
	0.767572	0.570804	0.927072	0.653785	0.79491
	0.869193	0.788601	0.854326	0.951836	0.944785
	0.588582	0.539373	0.831054	0.896052	0.877664
	0.669871	0.407313	0.777809	0.636242	0.842861
	0.905035	0.846106	0.833075	0.853513	0.809701
	0.877489	0.874424	0.824456	0.884987	0.915598
	0.786808	0.797253	0.928194	0.89708	0.787856
	0.94398	0.630742	0.602732	0.806539	0.765971
	0.713849	0.44501	0.657726	0.733295	0.79282
	0.781261	0.612691	0.693714	0.851567	0.830732
	0.93075	0.763871	0.855371	0.828246	0.746792
	0.239304	-0.0301896	0.621161	0.866477	0.845831
	0.339342	0.137282	0.924715	0.602222	0.928901
	0.736414	0.708823	0.852523	0.847054	0.8385
	0.745495	0.909923	0.828371	0.864228	0.909581
	0.744244	0.910145	0.886834	0.896041	0.823026
	0.819162	0.816225	0.896979	0.839524	0.855779
	0.389876	0.451908	0.866461	0.737297	0.850736
	0.473113	0.178671	0.517485	0.813899	0.868699
	0.738438	0.762204	0.981092	0.930628	0.80558
	0.944265	0.675465	0.411686	0.564228	0.752737
	0.628912	0.454135	0.693545	0.891592	0.652616
	0.341041	0.277914	0.871513	0.942981	0.842362
	0.157077	0.00663779	0.752366	0.896179	0.645753
	0.592715	0.0629679	0.458938	0.856147	0.726684
	0.81505	0.331663	0.365295	0.629533	0.66586
	0.869794	0.749805	0.685786	0.90848	0.716187
	0.731545	0.269143	0.63679	0.750877	0.656105
	0.74156	0.576528	0.725995	0.669315	0.917922
	0.456003	0.471001	0.627396	0.723213	0.872871
	0.199949	0.0446385	0.812118	0.752401	0.899091
	0.682853	0.434961	0.794025	0.700087	0.937445
	0.91308	0.853104	0.869307	0.935142	0.918181
	0.945172	0.628547	0.372898	0.60955	0.926547
	0.796222	0.409278	0.902603	0.587427	0.879606
	0.862368	0.861063	0.822241	0.968662	0.871963
	0.656976	0.682142	0.873906	0.912725	0.893424
	0.973463	0.732685	0.751862	0.95334	0.891728
	0.859041	0.670492	0.607801	0.775887	0.941647
	0.867542	0.736589	0.807321	0.963358	0.923369
	0.953061	0.853795	0.823706	0.81063	0.887058
	0.822566	0.854682	0.86912	0.95288	0.859005
	0.855659	0.889033	0.735285	0.931377	0.855271
	0.632828	0.7019	0.584123	0.794809	0.878535
	0.653758	0.400194	0.700441	0.947628	0.860753
	0.787525	0.873845	0.814392	0.789683	0.83765
	0.747178	0.646404	0.688489	0.925801	0.90133
	0.350253	0.314289	0.677921	0.86148	0.952927
	0.35134	0.246902	0.721604	0.848638	0.913609
	0.681532	0.661169	0.855513	0.87563	0.924524
	0.785606	0.778384	0.857078	0.812614	0.918612
	0.797274	0.1341	0.287518	0.877321	0.87151
	0.967975	0.913542	0.865015	0.88446	0.947555
	0.940037	0.373348	0.125813	0.673732	0.926388
	0.829781	0.667913	0.880205	0.770376	0.956791
	0.862712	0.35344	0.500762	0.709899	0.861032
Mean	0.711033	0.561346	0.742837	0.823752	0.857209
SEM	0.027165	0.0326127	0.0216943	0.0126649	0.00951223

## Sheet: pcdh19-ΔP within group
	mode 1	mode 2	mode 3	mode 4	mode 5
	0.903844	0.895547	0.900955	0.884071	0.945132
	0.942254	0.802266	0.753067	0.92747	0.910241
	0.935111	0.911344	0.878125	0.911382	0.862033
	0.928788	0.888275	0.888057	0.886151	0.821905
	0.938013	0.912709	0.919042	0.910401	0.914214
	0.924168	0.851191	0.853302	0.926449	0.827666
	0.964346	0.901206	0.936827	0.932478	0.93316
	0.927911	0.92869	0.76668	0.762537	0.884857
	0.985341	0.682441	0.718547	0.858884	0.924619
	0.970595	0.798475	0.894421	0.861933	0.877905
	0.832167	0.731614	0.851107	0.818309	0.809146
	0.934696	0.851556	0.836365	0.801368	0.898487
	0.963149	0.759972	0.872811	0.856467	0.894936
	0.961385	0.760518	0.925763	0.783076	0.947682
	0.986515	0.916375	0.709413	0.763489	0.845026
	0.96533	0.669222	0.693227	0.790912	0.732182
	0.872638	0.671376	0.517977	0.75856	0.692492
	0.934513	0.764392	0.834048	0.953677	0.866518
	0.963426	0.887204	0.883452	0.917202	0.765936
	0.973506	0.692534	0.663666	0.865163	0.852795
	0.987632	0.884473	0.821304	0.924548	0.783778
	0.91053	0.921809	0.910724	0.951411	0.844564
	0.970492	0.916118	0.810656	0.831526	0.869843
	0.973094	0.850772	0.816238	0.913215	0.937442
	0.972468	0.943914	0.881847	0.928075	0.910496
	0.9821	0.860095	0.592858	0.601328	0.731282
	0.876215	0.837652	0.760138	0.790683	0.836449
	0.850104	0.74948	0.693886	0.829202	0.785937
	0.915752	0.954269	0.922155	0.889603	0.864185
	0.882249	0.810794	0.495861	0.578348	0.790589
	0.985937	0.914748	0.896155	0.967183	0.833818
	0.959063	0.930915	0.909919	0.924926	0.949647
	0.951901	0.898843	0.915175	0.890952	0.847669
	0.965574	0.805276	0.809434	0.944233	0.901484
	0.969089	0.91335	0.80726	0.81082	0.705963
	0.961799	0.827785	0.756377	0.682868	0.857508
Mean	0.942269	0.841589	0.808246	0.850803	0.8516
SEM	0.00664331	0.0139466	0.018829	0.0155813	0.0114829

## Sheet: pcdh19-ΔP to WT
Fish	mode 1	mode 2	mode 3	mode 4	mode 5		Mode Average
1	0.902227	0.861829	0.803502	0.796412	0.786458		0.830085
2	0.913206	0.722196	0.509995	0.781	0.778246		0.740929
3	0.816816	0.620465	0.727995	0.922884	0.890545		0.795741
4	0.970125	0.973003	0.839017	0.60455	0.748442		0.827027
5	0.67827	0.779974	0.904691	0.67885	0.818219		0.772001
6	0.860099	0.748195	0.715351	0.86465	0.66768		0.771195
7	0.920225	0.918461	0.922757	0.936683	0.845089		0.908643
8	0.894766	0.671057	0.619544	0.707989	0.731097		0.724891
9	0.96979	0.72773	0.870252	0.931199	0.78491		0.856776
Mean	0.880614	0.780323	0.768123	0.802691	0.783409
SEM	0.0299762	0.038644	0.046003	0.0402816	0.0216939

## Sheet: Compare to WT p-values
		Mode 1	Mode 2	Mode 3	Mode 4	Mode 5
	Δprom	0.1567	0.0062	0.003	0.0041	<0.0001
	pcdh19-indel	0.0607	0.0078	0.6614	0.7988	0.9978
	*pcdh17-indel	0.1626	0.2654	0.9429	0.7245	0.3602
	*For Figure 4B

## Sheet: Within-group p-values
		Mode 1	Mode 2	Mode 3	Mode 4	Mode 5
	Δprom	0.3381	<0.0001	<0.0001	<0.0001	<0.0001
	pcdh19-indel	0.0022	<0.0001	0.1396	0.6154	0.9885
	pcdh17-indel	0.2767	0.006	0.4506	0.0683	0.0179
