# Supplementary material for: Canalization of neural dynamics by δ-protocadherins in the developing zebrafish optic tectum
Source: PLoS Genet. 2026 Jun 1;22(6):e1012171. doi: 10.1371/journal.pgen.1012171 (PMC13241009; doi:10.1371/journal.pgen.1012171)
Supplement: S3 Data — (XLSX) [file pgen.1012171.s015.xlsx]

## Sheet: pcdh17-indel to WT (4B)
Fish	mode 1	mode 2	mode 3	mode 4	mode 5
1	0.878312	0.846076	0.848468	0.845846	0.920889
2	0.430469	0.409051	0.912293	0.920525	0.870036
3	0.968616	0.782262	0.930567	0.837197	0.928785
4	0.965434	0.885697	0.827915	0.912137	0.940422
5	0.954878	0.96902	0.935	0.914776	0.943846
6	0.964016	0.899077	0.863536	0.824417	0.930259
7	0.883595	0.873307	0.965683	0.946865	0.951774
8	0.948499	0.922839	0.795256	0.823623	0.969276
9	0.850056	0.897992	0.904447	0.918699	0.816901
10	0.961673	0.842737	0.812554	0.960243	0.759417
11	0.869157	0.913045	0.902484	0.987372	0.905382
12	0.93587	0.889713	0.905011	0.889641	0.690308
13	0.714454	0.692515	0.719189	0.729409	0.690063
Mean	0.871156	0.832564	0.870954	0.885442	0.870566
SEM	0.0417408	0.0401515	0.0189805	0.0195253	0.0274556

## Sheet: pcdh17-indel within group (4C)
	mode 1	mode 2	mode 3	mode 4	mode 5
	0.715068	0.623709	0.852903	0.962134	0.708007
	0.791241	0.811018	0.737716	0.71907	0.890305
	0.806495	0.757388	0.804501	0.961627	0.957621
	0.754341	0.862077	0.87636	0.910712	0.913333
	0.910877	0.768208	0.65259	0.459536	0.873563
	0.922501	0.766615	0.815478	0.755423	0.87418
	0.824961	0.841203	0.788437	0.918421	0.928761
	0.798634	0.904277	0.62673	0.664522	0.899158
	0.832038	0.800878	0.714112	0.783472	0.832114
	0.621896	0.701213	0.668515	0.881235	0.849981
	0.732349	0.745477	0.586988	0.652735	0.780841
	0.887615	0.777939	0.939815	0.757069	0.803553
	0.251635	0.170919	0.809207	0.730531	0.836474
	0.331589	0.301378	0.907158	0.972295	0.748114
	0.304864	0.334423	0.946872	0.955199	0.761933
	0.501584	0.470365	0.6542	0.615768	0.765107
	0.76419	0.728565	0.888031	0.869103	0.839631
	0.461262	0.48915	0.914787	0.915395	0.77748
	0.620774	0.705291	0.704491	0.767681	0.532148
	0.448023	0.410939	0.70725	0.867802	0.455671
	0.0610659	0.0733581	0.89797	0.945338	0.825563
	0.217832	0.187814	0.720883	0.720382	0.400436
	0.916507	0.749173	0.7877	0.813835	0.410518
	0.968233	0.800163	0.829326	0.788884	0.892987
	0.941662	0.868487	0.834903	0.772042	0.899547
	0.920988	0.543865	0.827866	0.587226	0.855865
	0.768709	0.496001	0.93347	0.701846	0.930653
	0.898593	0.781066	0.754294	0.690799	0.881404
	0.778873	0.64823	0.888808	0.89282	0.769179
	0.939019	0.5875	0.708721	0.769491	0.635681
	0.932397	0.832765	0.899373	0.814307	0.86326
	0.966697	0.872107	0.91062	0.923138	0.633001
	0.571287	0.377331	0.603756	0.384961	0.542287
	0.972508	0.863509	0.862404	0.967317	0.906361
	0.903438	0.809823	0.516999	0.567685	0.898846
	0.830443	0.735133	0.860919	0.860242	0.891091
	0.961564	0.965981	0.960751	0.940116	0.933201
	0.863565	0.710959	0.627071	0.781889	0.882424
	0.971994	0.569159	0.543579	0.880777	0.778652
	0.938081	0.897618	0.871429	0.924498	0.887406
	0.941686	0.76923	0.660152	0.733513	0.743157
	0.644402	0.398181	0.779762	0.807438	0.772904
	0.905558	0.816477	0.707588	0.577578	0.84963
	0.831748	0.782855	0.900034	0.903059	0.925056
	0.96788	0.892775	0.891231	0.928211	0.909788
	0.877419	0.877196	0.791885	0.829773	0.851086
	0.956268	0.839449	0.852063	0.867223	0.79198
	0.89741	0.924045	0.884421	0.92701	0.805815
	0.94271	0.955587	0.767178	0.74822	0.806187
	0.62724	0.638044	0.824902	0.829528	0.708495
	0.895088	0.883049	0.82254	0.829853	0.848928
	0.904032	0.850652	0.436682	0.437934	0.955489
	0.819607	0.837493	0.861325	0.791493	0.764783
	0.905222	0.810311	0.724641	0.847993	0.703689
	0.752169	0.799059	0.695684	0.790621	0.879534
	0.889247	0.65655	0.868977	0.765068	0.592308
	0.761507	0.718484	0.422473	0.504381	0.663393
	0.909273	0.839954	0.82133	0.776042	0.918729
	0.926017	0.921882	0.88429	0.887705	0.766713
	0.88422	0.747498	0.750174	0.95248	0.677719
	0.618634	0.652845	0.871544	0.929921	0.810634
	0.737324	0.654727	0.907116	0.79178	0.671133
	0.936761	0.811125	0.714247	0.813591	0.625397
	0.929819	0.831146	0.600517	0.679832	0.83587
	0.966919	0.649248	0.598996	0.776445	0.811957
	0.845203	0.848419	0.853764	0.839199	0.881717
	0.876078	0.783397	0.609698	0.617759	0.706889
	0.746684	0.545699	0.803252	0.865859	0.752258
	0.927702	0.883597	0.841494	0.887468	0.865739
	0.728656	0.685032	0.816427	0.886617	0.776573
	0.804319	0.779669	0.97435	0.962087	0.922581
	0.837441	0.886198	0.505775	0.536949	0.838724
	0.893884	0.703265	0.70085	0.930562	0.61317
	0.926842	0.767433	0.756487	0.842519	0.843662
	0.72625	0.866307	0.665849	0.738061	0.872894
	0.928792	0.887256	0.843863	0.856067	0.604218
	0.396813	0.4102	0.567866	0.747085	0.622809
	0.547676	0.51475	0.438808	0.400115	0.838386
Mean	0.78487	0.711028	0.767375	0.790825	0.78944
SEM	0.0225728	0.0216969	0.0149423	0.0158707	0.0142123

## Sheet: WT to avg (4B)
Fish	mode 1	mode 2	mode 3	mode 4	mode5
1	0.955164	0.957056	0.951499	0.960647	0.955302
2	0.968275	0.857115	0.923118	0.880654	0.964438
3	0.979513	0.811394	0.806415	0.945313	0.874519
4	0.988297	0.93243	0.884893	0.906479	0.906143
5	0.897468	0.883854	0.822275	0.867332	0.858458
6	0.97068	0.954477	0.952206	0.956324	0.942408
7	0.976335	0.905935	0.909333	0.969949	0.889249
8	0.98585	0.92293	0.938652	0.933381	0.974861
9	0.983422	0.948383	0.799265	0.801157	0.856292
Mean	0.967223	0.908175	0.887517	0.913471	0.913519
SEM	0.00936291	0.0164681	0.0208386	0.0184584	0.0155488

## Sheet: WT within group (4C)
	mode 1	mode 2	mode 3	mode 4	mode 5
	0.758603	0.713713	0.471995	0.568015	0.762854
	0.567464	0.576023	0.664275	0.726208	0.869356
	0.84651	0.822215	0.889778	0.327868	0.320411
	0.521157	0.786419	0.785397	0.491047	0.850015
	0.777217	0.855444	0.78612	0.688232	0.418544
	0.733844	0.691167	0.827647	0.852005	0.523078
	0.762086	0.250055	0.503536	0.705986	0.605635
	0.915672	0.431131	0.549471	0.800518	0.83063
	0.897184	0.786473	0.910342	0.752639	0.889363
	0.904233	0.783348	0.308042	0.195756	0.381167
	0.478419	0.31356	0.22497	0.325728	0.754502
	0.73309	0.736257	0.766448	0.497236	0.708497
	0.939561	0.639852	0.268589	0.590899	0.709096
	0.930973	0.277074	-0.263272	0.327483	0.754906
	0.926709	0.215748	0.168927	0.793712	0.604596
	0.848198	0.674804	0.567586	0.427206	0.482748
	0.510529	0.124561	0.523185	0.809363	0.780179
	0.687493	0.581295	0.870992	0.859613	0.658677
	0.92351	0.549794	0.520868	0.886811	0.73682
	0.874124	0.253491	0.0684469	0.708685	0.715397
	0.771012	0.208117	0.415617	0.862622	0.724736
	0.744606	0.718721	0.892517	0.359787	0.35218
	0.891946	0.759373	0.730603	0.673582	0.545408
	0.939779	0.896965	0.901193	0.628035	0.625322
	0.862652	0.650911	0.740594	0.403629	0.353313
	0.922043	0.693257	0.750284	0.391355	0.468297
	0.696072	0.675246	0.609793	0.714707	0.527767
	0.651417	0.659285	0.951457	0.70651	0.734569
	0.390645	0.437186	0.837557	0.813044	0.754081
	0.542825	0.704772	0.86548	0.654017	0.800771
	0.747765	0.617063	0.62919	0.919475	0.767551
	0.774145	0.192738	0.221748	0.65957	0.562064
	0.784352	0.414092	0.462668	0.696884	0.265121
	0.881033	0.780561	0.772858	0.754831	0.680956
	0.893652	0.811389	0.86609	0.835846	0.511686
	0.906282	0.803458	0.792817	0.75966	0.505713
Mean	0.776022	0.58571	0.60705	0.643571	0.626
SEM	0.0249239	0.0372735	0.0472771	0.0319307	0.02822

## Sheet: p-values 4C
		Mode 1	Mode 2	Mode 3	Mode 4	Mode 5
	Δprom	0.3381	<0.0001	<0.0001	<0.0001	<0.0001
	pcdh19-indel	0.0022	<0.0001	0.1396	0.6154	0.9885
	pcdh17-indel	0.2767	0.006	0.4506	0.0683	0.0179

## Sheet: p-values 4B
		Mode 1	Mode 2	Mode 3	Mode 4	Mode 5
	Δprom	0.3381	<0.0001	<0.0001	<0.0001	<0.0001
	pcdh19-indel	0.0022	<0.0001	0.1396	0.6154	0.9885
	pcdh17-indel	0.2767	0.006	0.4506	0.0683	0.0179
