# Supplementary material for: Canalization of neural dynamics by δ-protocadherins in the developing zebrafish optic tectum
Source: PLoS Genet. 2026 Jun 1;22(6):e1012171. doi: 10.1371/journal.pgen.1012171 (PMC13241009; doi:10.1371/journal.pgen.1012171)
Supplement: S4 Data — (XLSX) [file pgen.1012171.s016.xlsx]

## Sheet: Sheet1
wild type	pcdh19-ΔP	pcdh19-indel	pcdh17-indel			pcdh19-ΔP	pcdh19-indel	pcdh17-indel
0.758603	0.903844	0.654125	0.715068		p-values	<0.0001	<0.0001	<0.0001
0.567464	0.942254	0.289941	0.791241
0.84651	0.935111	0.95535	0.806495
0.521157	0.928788	0.98314	0.754341
0.777217	0.938013	0.730053	0.910877
0.733844	0.924168	0.481948	0.922501
0.762086	0.964346	0.191596	0.824961
0.915672	0.927911	0.657226	0.798634
0.897184	0.985341	0.913874	0.832038
0.904233	0.970595	0.957425	0.621896
0.478419	0.832167	0.767572	0.732349
0.73309	0.934696	0.869193	0.887615
0.939561	0.963149	0.588582	0.251635
0.930973	0.961385	0.669871	0.331589
0.926709	0.986515	0.905035	0.304864
0.848198	0.96533	0.877489	0.501584
0.510529	0.872638	0.786808	0.76419
0.687493	0.934513	0.94398	0.461262
0.92351	0.963426	0.713849	0.620774
0.874124	0.973506	0.781261	0.448023
0.771012	0.987632	0.93075	0.0610659
0.744606	0.91053	0.239304	0.217832
0.891946	0.970492	0.339342	0.916507
0.939779	0.973094	0.736414	0.968233
0.862652	0.972468	0.745495	0.941662
0.922043	0.9821	0.744244	0.920988
0.696072	0.876215	0.819162	0.768709
0.651417	0.850104	0.389876	0.898593
0.390645	0.915752	0.473113	0.778873
0.542825	0.882249	0.738438	0.939019
0.747765	0.985937	0.944265	0.932397
0.774145	0.959063	0.628912	0.966697
0.784352	0.951901	0.341041	0.571287
0.881033	0.965574	0.157077	0.972508
0.893652	0.969089	0.592715	0.903438
0.906282	0.961799	0.81505	0.830443
0.713713	0.895547	0.869794	0.961564
0.576023	0.802266	0.731545	0.863565
0.822215	0.911344	0.74156	0.971994
0.786419	0.888275	0.456003	0.938081
0.855444	0.912709	0.199949	0.941686
0.691167	0.851191	0.682853	0.644402
0.250055	0.901206	0.91308	0.905558
0.431131	0.92869	0.945172	0.831748
0.786473	0.682441	0.796222	0.96788
0.783348	0.798475	0.862368	0.877419
0.31356	0.731614	0.656976	0.956268
0.736257	0.851556	0.973463	0.89741
0.639852	0.759972	0.859041	0.94271
0.277074	0.760518	0.867542	0.62724
0.215748	0.916375	0.953061	0.895088
0.674804	0.669222	0.822566	0.904032
0.124561	0.671376	0.855659	0.819607
0.581295	0.764392	0.632828	0.905222
0.549794	0.887204	0.653758	0.752169
0.253491	0.692534	0.787525	0.889247
0.208117	0.884473	0.747178	0.761507
0.718721	0.921809	0.350253	0.909273
0.759373	0.916118	0.35134	0.926017
0.896965	0.850772	0.681532	0.88422
0.650911	0.943914	0.785606	0.618634
0.693257	0.860095	0.797274	0.737324
0.675246	0.837652	0.967975	0.936761
0.659285	0.74948	0.940037	0.929819
0.437186	0.954269	0.829781	0.966919
0.704772	0.810794	0.862712	0.845203
0.617063	0.914748	0.411028	0.876078
0.192738	0.930915	0.20404	0.746684
0.414092	0.898843	0.624968	0.927702
0.780561	0.805276	0.939711	0.728656
0.811389	0.91335	0.583225	0.804319
0.803458	0.827785	0.534038	0.837441
0.471995	0.900955	0.0571445	0.893884
0.664275	0.753067	0.595222	0.926842
0.889778	0.878125	0.899032	0.72625
0.785397	0.888057	0.487535	0.928792
0.78612	0.919042	0.570804	0.396813
0.827647	0.853302	0.788601	0.547676
0.503536	0.936827	0.539373	0.623709
0.549471	0.76668	0.407313	0.811018
0.910342	0.718547	0.846106	0.757388
0.308042	0.894421	0.874424	0.862077
0.22497	0.851107	0.797253	0.768208
0.766448	0.836365	0.630742	0.766615
0.268589	0.872811	0.44501	0.841203
-0.263272	0.925763	0.612691	0.904277
0.168927	0.709413	0.763871	0.800878
0.567586	0.693227	-0.0301896	0.701213
0.523185	0.517977	0.137282	0.745477
0.870992	0.834048	0.708823	0.777939
0.520868	0.883452	0.909923	0.170919
0.0684469	0.663666	0.910145	0.301378
0.415617	0.821304	0.816225	0.334423
0.892517	0.910724	0.451908	0.470365
0.730603	0.810656	0.178671	0.728565
0.901193	0.816238	0.762204	0.48915
0.740594	0.881847	0.675465	0.705291
0.750284	0.592858	0.454135	0.410939
0.609793	0.760138	0.277914	0.0733581
0.951457	0.693886	0.00663779	0.187814
0.837557	0.922155	0.0629679	0.749173
0.86548	0.495861	0.331663	0.800163
0.62919	0.896155	0.749805	0.868487
0.221748	0.909919	0.269143	0.543865
0.462668	0.915175	0.576528	0.496001
0.772858	0.809434	0.471001	0.781066
0.86609	0.80726	0.0446385	0.64823
0.792817	0.756377	0.434961	0.5875
0.568015	0.884071	0.853104	0.832765
0.726208	0.92747	0.628547	0.872107
0.327868	0.911382	0.409278	0.377331
0.491047	0.886151	0.861063	0.863509
0.688232	0.910401	0.682142	0.809823
0.852005	0.926449	0.732685	0.735133
0.705986	0.932478	0.670492	0.965981
0.800518	0.762537	0.736589	0.710959
0.752639	0.858884	0.853795	0.569159
0.195756	0.861933	0.854682	0.897618
0.325728	0.818309	0.889033	0.76923
0.497236	0.801368	0.7019	0.398181
0.590899	0.856467	0.400194	0.816477
0.327483	0.783076	0.873845	0.782855
0.793712	0.763489	0.646404	0.892775
0.427206	0.790912	0.314289	0.877196
0.809363	0.75856	0.246902	0.839449
0.859613	0.953677	0.661169	0.924045
0.886811	0.917202	0.778384	0.955587
0.708685	0.865163	0.1341	0.638044
0.862622	0.924548	0.913542	0.883049
0.359787	0.951411	0.373348	0.850652
0.673582	0.831526	0.667913	0.837493
0.628035	0.913215	0.35344	0.810311
0.403629	0.928075	0.83039	0.799059
0.391355	0.601328	0.950186	0.65655
0.714707	0.790683	0.611637	0.718484
0.70651	0.829202	0.894189	0.839954
0.813044	0.889603	0.823585	0.921882
0.654017	0.578348	0.797069	0.747498
0.919475	0.967183	0.884128	0.652845
0.65957	0.924926	0.889865	0.654727
0.696884	0.890952	0.909077	0.811125
0.754831	0.944233	0.44558	0.831146
0.835846	0.81082	0.927072	0.649248
0.75966	0.682868	0.854326	0.848419
0.762854	0.945132	0.831054	0.783397
0.869356	0.910241	0.777809	0.545699
0.320411	0.862033	0.833075	0.883597
0.850015	0.821905	0.824456	0.685032
0.418544	0.914214	0.928194	0.779669
0.523078	0.827666	0.602732	0.886198
0.605635	0.93316	0.657726	0.703265
0.83063	0.884857	0.693714	0.767433
0.889363	0.924619	0.855371	0.866307
0.381167	0.877905	0.621161	0.887256
0.754502	0.809146	0.924715	0.4102
0.708497	0.898487	0.852523	0.51475
0.709096	0.894936	0.828371	0.852903
0.754906	0.947682	0.886834	0.737716
0.604596	0.845026	0.896979	0.804501
0.482748	0.732182	0.866461	0.87636
0.780179	0.692492	0.517485	0.65259
0.658677	0.866518	0.981092	0.815478
0.73682	0.765936	0.411686	0.788437
0.715397	0.852795	0.693545	0.62673
0.724736	0.783778	0.871513	0.714112
0.35218	0.844564	0.752366	0.668515
0.545408	0.869843	0.458938	0.586988
0.625322	0.937442	0.365295	0.939815
0.353313	0.910496	0.685786	0.809207
0.468297	0.731282	0.63679	0.907158
0.527767	0.836449	0.725995	0.946872
0.734569	0.785937	0.627396	0.6542
0.754081	0.864185	0.812118	0.888031
0.800771	0.790589	0.794025	0.914787
0.767551	0.833818	0.869307	0.704491
0.562064	0.949647	0.372898	0.70725
0.265121	0.847669	0.902603	0.89797
0.680956	0.901484	0.822241	0.720883
0.511686	0.705963	0.873906	0.7877
0.505713	0.857508	0.751862	0.829326
		0.607801	0.834903
		0.807321	0.827866
		0.823706	0.93347
		0.86912	0.754294
		0.735285	0.888808
		0.584123	0.708721
		0.700441	0.899373
		0.814392	0.91062
		0.688489	0.603756
		0.677921	0.862404
		0.721604	0.516999
		0.855513	0.860919
		0.857078	0.960751
		0.287518	0.627071
		0.865015	0.543579
		0.125813	0.871429
		0.880205	0.660152
		0.500762	0.779762
		0.859802	0.707588
		0.790097	0.900034
		0.848819	0.891231
		0.843414	0.791885
		0.864762	0.852063
		0.926237	0.884421
		0.876625	0.767178
		0.801083	0.824902
		0.84301	0.82254
		0.865213	0.436682
		0.653785	0.861325
		0.951836	0.724641
		0.896052	0.695684
		0.636242	0.868977
		0.853513	0.422473
		0.884987	0.82133
		0.89708	0.88429
		0.806539	0.750174
		0.733295	0.871544
		0.851567	0.907116
		0.828246	0.714247
		0.866477	0.600517
		0.602222	0.598996
		0.847054	0.853764
		0.864228	0.609698
		0.896041	0.803252
		0.839524	0.841494
		0.737297	0.816427
		0.813899	0.97435
		0.930628	0.505775
		0.564228	0.70085
		0.891592	0.756487
		0.942981	0.665849
		0.896179	0.843863
		0.856147	0.567866
		0.629533	0.438808
		0.90848	0.962134
		0.750877	0.71907
		0.669315	0.961627
		0.723213	0.910712
		0.752401	0.459536
		0.700087	0.755423
		0.935142	0.918421
		0.60955	0.664522
		0.587427	0.783472
		0.968662	0.881235
		0.912725	0.652735
		0.95334	0.757069
		0.775887	0.730531
		0.963358	0.972295
		0.81063	0.955199
		0.95288	0.615768
		0.931377	0.869103
		0.794809	0.915395
		0.947628	0.767681
		0.789683	0.867802
		0.925801	0.945338
		0.86148	0.720382
		0.848638	0.813835
		0.87563	0.788884
		0.812614	0.772042
		0.877321	0.587226
		0.88446	0.701846
		0.673732	0.690799
		0.770376	0.89282
		0.709899	0.769491
		0.958813	0.814307
		0.956303	0.923138
		0.832921	0.384961
		0.886347	0.967317
		0.853747	0.567685
		0.956003	0.860242
		0.859767	0.940116
		0.818306	0.781889
		0.855061	0.880777
		0.877589	0.924498
		0.79491	0.733513
		0.944785	0.807438
		0.877664	0.577578
		0.842861	0.903059
		0.809701	0.928211
		0.915598	0.829773
		0.787856	0.867223
		0.765971	0.92701
		0.79282	0.74822
		0.830732	0.829528
		0.746792	0.829853
		0.845831	0.437934
		0.928901	0.791493
		0.8385	0.847993
		0.909581	0.790621
		0.823026	0.765068
		0.855779	0.504381
		0.850736	0.776042
		0.868699	0.887705
		0.80558	0.95248
		0.752737	0.929921
		0.652616	0.79178
		0.842362	0.813591
		0.645753	0.679832
		0.726684	0.776445
		0.66586	0.839199
		0.716187	0.617759
		0.656105	0.865859
		0.917922	0.887468
		0.872871	0.886617
		0.899091	0.962087
		0.937445	0.536949
		0.918181	0.930562
		0.926547	0.842519
		0.879606	0.738061
		0.871963	0.856067
		0.893424	0.747085
		0.891728	0.400115
		0.941647	0.708007
		0.923369	0.890305
		0.887058	0.957621
		0.859005	0.913333
		0.855271	0.873563
		0.878535	0.87418
		0.860753	0.928761
		0.83765	0.899158
		0.90133	0.832114
		0.952927	0.849981
		0.913609	0.780841
		0.924524	0.803553
		0.918612	0.836474
		0.87151	0.748114
		0.947555	0.761933
		0.926388	0.765107
		0.956791	0.839631
		0.861032	0.77748
			0.532148
			0.455671
			0.825563
			0.400436
			0.410518
			0.892987
			0.899547
			0.855865
			0.930653
			0.881404
			0.769179
			0.635681
			0.86326
			0.633001
			0.542287
			0.906361
			0.898846
			0.891091
			0.933201
			0.882424
			0.778652
			0.887406
			0.743157
			0.772904
			0.84963
			0.925056
			0.909788
			0.851086
			0.79198
			0.805815
			0.806187
			0.708495
			0.848928
			0.955489
			0.764783
			0.703689
			0.879534
			0.592308
			0.663393
			0.918729
			0.766713
			0.677719
			0.810634
			0.671133
			0.625397
			0.83587
			0.811957
			0.881717
			0.706889
			0.752258
			0.865739
			0.776573
			0.922581
			0.838724
			0.61317
			0.843662
			0.872894
			0.604218
			0.622809
			0.838386
