# Supplementary material for: Canalization of neural dynamics by δ-protocadherins in the developing zebrafish optic tectum
Source: PLoS Genet. 2026 Jun 1;22(6):e1012171. doi: 10.1371/journal.pgen.1012171 (PMC13241009; doi:10.1371/journal.pgen.1012171)
Supplement: S5 Data — (XLSX) [file pgen.1012171.s017.xlsx]

## Sheet: WT trials
Fish	mode 1	mode 2	mode 3	mode 4	mode 5
1	0.937179	0.928005	0.894127	0.887463	0.96867
2	0.993614	0.927941	0.954516	0.97424	0.988005
3	0.985197	0.867963	0.945561	0.836642	0.965761
4	0.986564	0.937818	0.938554	0.962156	0.954785
5	0.985235	0.976322	0.951491	0.957373	0.690377
6	0.983248	0.965095	0.976791	0.981793	0.976655
7	0.993369	0.986773	0.98838	0.993795	0.968286
8	0.985854	0.955055	0.978593	0.971678	0.978038
9	0.994748	0.946236	0.990959	0.947993	0.980584
Mean	0.982779	0.943467	0.957663	0.945903	0.94124
SEM	0.00587846	0.0116532	0.0101739	0.0169977	0.0315225

## Sheet: pcdh19-indel trials
	mode 1	mode 2	mode 3	mode 4	mode 5
	0.98818	0.85181	0.846961	0.982776	0.980511
	0.971718	0.890584	0.929236	0.880708	0.888955
	0.924343	0.990062	0.987346	0.933415	0.970653
	0.952225	0.962994	0.944248	0.827695	0.898583
	0.989079	0.972178	0.960824	0.958346	0.97495
	0.966442	0.858056	0.862768	0.978618	0.982948
	0.983675	0.975058	0.966065	0.980266	0.984927
	0.896952	0.919333	0.95166	0.957297	0.977873
	0.816313	0.815095	0.92328	0.919498	0.949798
	0.985399	0.964362	0.978294	0.967537	0.961335
	0.980417	0.946474	0.960296	0.80356	0.695858
	0.979761	0.970942	0.985622	0.990415	0.976044
Mean	0.952875	0.926412	0.941383	0.931678	0.93687
SEM	0.0148669	0.0168862	0.0130447	0.0181021	0.0237982

## Sheet: p-values
		Mode 1	Mode 2	Mode 3	Mode 4	Mode 5
	Δprom	0.0072	0.1975	0.0416	0.1361	0.1376
	pcdh19-indel	0.3292	0.7817	0.7972	0.8602	0.9993
	pcdh17-indel	0.7818	0.9471	0.8547	0.9993	0.9079

## Sheet: pcdh17-indel trials
	mode 1	mode 2	mode 3	mode 4	mode 5
	0.978352	0.938859	0.949248	0.990205	0.974964
	0.921469	0.978657	0.922338	0.902708	0.730621
	0.977603	0.948548	0.989677	0.968576	0.957003
	0.992278	0.978305	0.980384	0.977887	0.972321
	0.987945	0.971693	0.984202	0.985954	0.950971
	0.971102	0.95984	0.919269	0.922479	0.965335
	0.973176	0.968059	0.973898	0.948074	0.969702
	0.969985	0.924355	0.885328	0.924485	0.958989
	0.965215	0.959273	0.823396	0.822952	0.933562
	0.977277	0.966769	0.962292	0.962434	0.69043
	0.993005	0.949943	0.980329	0.968579	0.941082
	0.8859	0.866904	0.961634	0.959801	0.942552
	0.985638	0.977078	0.937315	0.935044	0.940989
Mean	0.967611	0.952945	0.943793	0.943783	0.917579
SEM	0.00845832	0.00847031	0.0131622	0.0124392	0.0258448

## Sheet: pcdh19-ΔP trials
Fish	mode 1	mode 2	mode 3	mode 4	mode 5
1	0.842346	0.939107	0.907445	0.848226	0.675633
2	0.988487	0.973205	0.766468	0.806703	0.956685
3	0.982888	0.933965	0.882662	0.928027	0.949106
4	0.851691	0.824204	0.94749	0.928604	0.915664
5	0.921968	0.87886	0.928968	0.888423	0.916613
6	0.921112	0.908047	0.924389	0.911372	0.932748
7	0.788546	0.745467	0.971282	0.947368	0.922793
8	0.924512	0.936221	0.788678	0.886578	0.541801
9	0.991432	0.968374	0.961794	0.936227	0.799651
Mean	0.912554	0.900828	0.897686	0.897948	0.845633
SEM	0.0239359	0.0247655	0.0244723	0.0153435	0.0485702
