# Supplementary material for: Canalization of neural dynamics by δ-protocadherins in the developing zebrafish optic tectum
Source: PLoS Genet. 2026 Jun 1;22(6):e1012171. doi: 10.1371/journal.pgen.1012171 (PMC13241009; doi:10.1371/journal.pgen.1012171)
Supplement: S6 Data — (XLSX) [file pgen.1012171.s018.xlsx]

## Sheet: WT-OSI
Fish
1	0.319087	0.525872	0.346215	0.520871	0.375642	0.345982	0.704609	0.299911	0.523842	0.413041	0.413416	0.147127	0.554772	0.478077	0.548914	0.339323	0.618279	0.450102	0.227512	0.541125	0.346796	0.290653	0.550787	0.466631	0.352073	0.468527	0.402488	0.514394	0.222276	0.284554	0.313618	0.51093	0.528024	0.27204	0.313728	0.657083	0.576621	0.477903	0.259311	0.40048	0.248486	0.580967	0.55171	0.531205	0.41792	0.625057	0.499399	0.290065	0.296823
2	0.449569	0.711994	0.26366	0.415479	0.263838	0.5876	0.697151	0.152665	0.24445	0.577052	0.579093	0.515221	0.460766	0.557634	0.5893	0.391565	0.375907	0.284081	0.585077	0.484945	0.737932	0.624386	0.681197	0.287045	0.459263	0.636719	0.322361	0.615327	0.594888	0.215318	0.501457	0.176058	0.488238	0.394347	0.586289	0.436344	0.197916	0.423496	0.173296	0.554593	0.496972	0.567742	0.307001	0.504615	0.431326	0.585151	0.568487	0.338109	0.417453
3	0.0953934	0.113622	0.140818	0.667763	0.420623	0.492383	0.369627	0.181253	0.492172	0.186354	0.62085	0.259854	0.439477	0.209601	0.406437	0.379015	0.379404	0.320469	0.152313	0.259543	0.538789	0.529332	0.178401	0.348292	0.489417	0.124664	0.331316	0.285648	0.235407	0.200276	0.503921	0.0843573	0.574712	0.676142	0.183493	0.112883	0.505488	0.402561	0.457147	0.481518	0.499018	0.244241	0.447921	0.443726	0.589795	0.431067	0.219457	0.390449	0.194568
4	0.448132	0.142585	0.434978	0.562978	0.279911	0.249684	0.464221	0.359917	0.275216	0.603964	0.517146	0.666236	0.15749	0.388547	0.101194	0.296686	0.618219	0.500485	0.24232	0.329322	0.252733	0.385698	0.336259	0.829325	0.107357	0.144825	0.349366	0.265058	0.25734	0.706648	0.12761	0.601583	0.544746	0.140305	0.499293	0.322189	0.419801	0.240791	0.252943	0.181735	0.0667219	0.304826	0.311717	0.0822376	0.372813	0.179291	0.15437	0.779558	0.255417
5	0.70913	0.676197	0.689394	0.568019	0.772199	0.53132	0.543703	0.429302	0.694286	0.184485	0.612585	0.428471	0.479298	0.148921	0.775196	0.633958	0.468609	0.541966	0.46268	0.535662	0.148581	0.171262	0.327667	0.335803	0.0977468	0.0278531	0.529943	0.460118	0.461763	0.0784528	0.579338	0.455807	0.547338	0.653977	0.447403	0.716378	0.666109	0.0942706	0.768533	0.619499	0.549026	0.320462	0.594259	0.488914	0.41721	0.411392	0.449903	0.466445	0.411168
6	0.541458	0.55398	0.540818	0.39851	0.142178	0.53745	0.558248	0.332554	0.486511	0.678754	0.140348	0.764053	0.213519	0.621706	0.538845	0.672618	0.778011	0.271955	0.445497	0.749837	0.437057	0.280016	0.665646	0.405933	0.703411	0.429375	0.552651	0.656202	0.532345	0.405077	0.348305	0.126406	0.547202	0.670208	0.176776	0.154172	0.550351	0.13471	0.473477	0.366463	0.475498	0.457966	0.250694	0.604947	0.333288	0.673061	0.267474	0.403005	0.238533
7	0.682114	0.579541	0.330767	0.483397	0.441497	0.370074	0.528881	0.40514	0.599881	0.29539	0.302486	0.178084	0.37566	0.558554	0.471116	0.521312	0.218648	0.43505	0.409075	0.600892	0.229737	0.0342092	0.658586	0.450948	0.661721	0.617781	0.409969	0.623354	0.436573	0.554429	0.465103	0.408307	0.537013	0.241071	0.540982	0.308872	0.371846	0.399622	0.303688	0.565733	0.477737	0.450013	0.482411	0.219096	0.524708	0.022574	0.391042	0.505354	0.404699
8	0.484422	0.745058	0.617025	0.267312	0.411081	0.513838	0.254163	0.594297	0.27365	0.514355	0.520868	0.220361	0.45392	0.631958	0.574535	0.374236	0.373086	0.393897	0.512762	0.139032	0.285772	0.378223	0.507744	0.598153	0.540679	0.410552	0.585603	0.54905	0.32686	0.286611	0.344396	0.634067	0.402837	0.496931	0.444978	0.360808	0.571206	0.341297	0.284336	0.37117	0.332429	0.147802	0.289313	0.281346	0.338781	0.438732	0.296609	0.463376	0.342896
9	0.611697	0.728015	0.470287	0.376633	0.526153	0.324281	0.555869	0.281241	0.332668	0.443288	0.519223	0.568461	0.629085	0.145405	0.378252	0.410755	0.501765	0.517244	0.284391	0.188504	0.207778	0.397834	0.083025	0.508984	0.18388	0.604631	0.436631	0.505172	0.443399	0.367111	0.485022	0.30705	0.134543	0.0454229	0.563099	0.173709	0.291275	0.224098	0.193166	0.132265	0.447105	0.367489	0.394241	0.181148	0.624207	0.390953	0.370225	0.383038	0.482836
[truncated: 402 more columns]

## Sheet: pcdh19-ΔP OSI
Fish
1	0.561048	0.509619	0.470055	0.568452	0.273614	0.435383	0.567128	0.576204	0.681477	0.379928	0.338492	0.473628	0.588912	0.222256	0.258798	0.385738	0.78914	0.674597	0.298131	0.518851	0.438525	0.72239	0.562584	0.677988	0.710949	0.414374	0.206224	0.510089	0.174837	0.629917	0.621633	0.584514	0.602601	0.384681	0.466123	0.5769	0.376051	0.643115	0.707611	0.375961	0.495008	0.588021	0.430554	0.541503	0.47283	0.630045	0.449649	0.375764	0.184645
2	0.41876	0.593923	0.452574	0.49175	0.652389	0.43256	0.553159	0.226875	0.512583	0.402058	0.518295	0.312678	0.471977	0.455187	0.569454	0.238252	0.251682	0.265292	0.352685	0.439311	0.576972	0.663162	0.494761	0.540043	0.51723	0.489	0.388008	0.415598	0.673744	0.420532	0.585926	0.578022	0.426293	0.564476	0.462806	0.494563	0.459978	0.391781	0.168981	0.367474	0.529349	0.588031	0.617134	0.266514	0.240109	0.393434	0.378036	0.324119	0.183643
3	0.328438	0.513712	0.556418	0.321182	0.323683	0.506838	0.314383	0.245426	0.609677	0.636099	0.695005	0.385591	0.273937	0.660916	0.280238	0.458919	0.468489	0.42685	0.425779	0.496978	0.429306	0.572598	0.270081	0.698082	0.430543	0.604944	0.613771	0.665657	0.275676	0.464333	0.5377	0.593997	0.602745	0.368589	0.254903	0.498919	0.469379	0.211425	0.652617	0.515838	0.564746	0.645157	0.685395	0.316127	0.539311	0.362512	0.144669	0.473221	0.709379
4	0.748551	0.49624	0.213392	0.726686	0.567071	0.714196	0.570036	0.416893	0.432358	0.512664	0.481029	0.567517	0.362992	0.65621	0.460903	0.384512	0.0929655	0.418227	0.586085	0.431876	0.562447	0.577573	0.395145	0.660044	0.567982	0.340841	0.353248	0.55696	0.489763	0.501182	0.302482	0.549778	0.168459	0.538069	0.245859	0.536022	0.436092	0.531205	0.367777	0.5441	0.379929	0.641985	0.296804	0.236936	0.264633	0.615995	0.592476	0.383818	0.591971
5	0.717632	0.614646	0.348824	0.544693	0.296891	0.587709	0.700071	0.612662	0.572569	0.562424	0.15295	0.545702	0.315849	0.274627	0.556701	0.550939	0.576937	0.236337	0.496163	0.449318	0.145089	0.358819	0.484536	0.61571	0.545395	0.429799	0.151234	0.463206	0.612167	0.58647	0.490883	0.690583	0.185234	0.221478	0.421219	0.436935	0.200433	0.259759	0.74196	0.175911	0.4465	0.426117	0.74096	0.39174	0.768543	0.374183	0.446452	0.417389	0.197755
6	0.431638	0.630878	0.26016	0.303325	0.190388	0.545164	0.369733	0.513489	0.579446	0.2018	0.354208	0.504275	0.268089	0.550397	0.415752	0.636966	0.621899	0.642748	0.579537	0.654265	0.472614	0.469354	0.634657	0.698935	0.239855	0.613528	0.6061	0.49409	0.363375	0.570533	0.0885217	0.17202	0.58662	0.641682	0.399331	0.301149	0.33622	0.497202	0.577878	0.446877	0.598833	0.643182	0.412868	0.564087	0.506893	0.560819	0.0800254	0.548844	0.223062
7	0.731919	0.829712	0.335601	0.161083	0.315052	0.707967	0.329961	0.227787	0.430988	0.535185	0.597623	0.321569	0.377559	0.494376	0.49833	0.305741	0.559241	0.0771733	0.572952	0.394773	0.643611	0.465652	0.0319517	0.50965	0.286647	0.362528	0.43972	0.692774	0.250691	0.227289	0.614102	0.763411	0.321779	0.600125	0.29852	0.415308	0.440063	0.282116	0.428411	0.515303	0.713401	0.454867	0.614346	0.14662	0.365452	0.640636	0.78312	0.703955	0.594836
8	0.703635	0.305791	0.545013	0.169264	0.292219	0.676479	0.615733	0.258288	0.581708	0.0456444	0.322629	0.189892	0.370366	0.169762	0.376888	0.188817	0.194109	0.281283	0.683568	0.408646	0.273417	0.649867	0.280619	0.276991	0.175602	0.479503	0.71361	0.74583	0.397527	0.444911	0.30085	0.485055	0.208065	0.42099	0.482856	0.294286	0.18306	0.277574	0.289532	0.269018	0.195156	0.600901	0.396287	0.42262	0.28308	0.49993	0.49751	0.495472	0.202236
9	0.478477	0.242686	0.231302	0.439954	0.241262	0.235822	0.570491	0.155389	0.195512	0.525968	0.634292	0.453579	0.467353	0.360211	0.697635	0.459774	0.61596	0.4039	0.279437	0.457654	0.710071	0.505804	0.275443	0.342312	0.38323	0.546285	0.23223	0.386554	0.312144	0.623324	0.426894	0.289495	0.24239	0.32175	0.471952	0.351943	0.626467	0.327673	0.63979	0.219121	0.550973	0.225965	0.349577	0.507286	0.581693	0.338857	0.575097	0.531301	0.454672
[truncated: 307 more columns]

## Sheet: pcdh19-indel OSI
Fish
1	0.614395	0.268277	0.485545	0.530917	0.357576	0.597673	0.62649	0.547255	0.406484	0.588951	0.499919	0.525562	0.369909	0.546925	0.486534	0.511363	0.471172	0.495064	0.489723	0.443034	0.394011	0.415012	0.415361	0.50772	0.379672	0.334752	0.443683	0.23179	0.255232	0.711148	0.350571	0.356595	0.422843	0.375515	0.453093	0.659658	0.35746	0.608345	0.398447	0.513239	0.455957	0.36328	0.439713	0.559101	0.334098	0.626638	0.658552	0.141187	0.200284
2	0.695299	0.441785	0.512539	0.452695	0.590048	0.539125	0.580316	0.496322	0.530396	0.75432	0.512446	0.564059	0.520018	0.502926	0.594567	0.654087	0.0207738	0.604209	0.540641	0.380613	0.451852	0.278173	0.481096	0.658626	0.438886	0.0720014	0.633317	0.451574	0.543145	0.282546	0.437699	0.544901	0.500819	0.247591	0.679673	0.569199	0.357924	0.635603	0.455829	0.459174	0.632429	0.566346	0.350676	0.672882	0.249044	0.254842	0.311287	0.373704	0.544791
3	0.196	0.736614	0.41016	0.667994	0.439085	0.378915	0.288263	0.480593	0.403236	0.593737	0.192838	0.387545	0.427784	0.499296	0.285884	0.56854	0.434338	0.34073	0.504181	0.781548	0.444312	0.644578	0.336285	0.487466	0.381943	0.210813	0.275584	0.0188451	0.582157	0.555016	0.392163	0.36507	0.704965	0.316181	0.134105	0.634418	0.172702	0.435918	0.433915	0.508813	0.509849	0.609932	0.380016	0.0900401	0.546983	0.536002	0.442448	0.331143	0.492695
4	0.460043	0.376449	0.562103	0.200714	0.391335	0.58006	0.423456	0.26748	0.703296	0.33189	0.532537	0.578869	0.560212	0.689283	0.491153	0.379303	0.618091	0.545318	0.474971	0.498271	0.613779	0.26929	0.490519	0.464701	0.493364	0.596854	0.278949	0.421061	0.517032	0.406123	0.396023	0.111896	0.255725	0.406254	0.539748	0.601212	0.756242	0.643845	0.253598	0.543745	0.461427	0.521366	0.279932	0.428674	0.492269	0.426617	0.632536	0.574377	0.388359
5	0.698953	0.3465	0.672727	0.434214	0.460388	0.399526	0.324859	0.304968	0.354035	0.50672	0.373379	0.492395	0.643383	0.365119	0.492122	0.319144	0.60297	0.494445	0.493136	0.268561	0.0511833	0.47574	0.464771	0.478222	0.24604	0.684976	0.499481	0.291533	0.172984	0.672189	0.322802	0.492457	0.630415	0.301802	0.513182	0.369352	0.384235	0.220068	0.764785	0.521486	0.595453	0.446526	0.413969	0.463818	0.662347	0.642948	0.532591	0.623086	0.39798
6	0.372079	0.399491	0.31235	0.568483	0.45493	0.38237	0.452831	0.666076	0.584469	0.324402	0.517814	0.246194	0.617403	0.352633	0.313525	0.627575	0.552469	0.493496	0.351818	0.356277	0.358236	0.324217	0.551624	0.553285	0.441586	0.343812	0.55097	0.339689	0.441779	0.457721	0.523406	0.286646	0.700833	0.47871	0.410873	0.483882	0.574744	0.279012	0.139713	0.531907	0.338847	0.315099	0.336545	0.226848	0.185391	0.434703	0.643913	0.445766	0.726622
7	0.536385	0.434677	0.516134	0.0940797	0.434962	0.467819	0.599823	0.166896	0.544999	0.694467	0.512504	0.367779	0.326804	0.452249	0.230185	0.520446	0.565899	0.505846	0.321485	0.205873	0.333119	0.48688	0.238256	0.495031	0.399104	0.524024	0.452188	0.295995	0.482179	0.603777	0.524858	0.423716	0.664323	0.675553	0.48794	0.352025	0.640051	0.684063	0.415358	0.503295	0.156773	0.548781	0.511679	0.280541	0.831025	0.657041	0.431847	0.532273	0.547687
8	0.696222	0.599492	0.486035	0.535668	0.651652	0.493733	0.501427	0.593117	0.491699	0.418165	0.824039	0.358157	0.549494	0.553801	0.382041	0.690788	0.465747	0.659766	0.657214	0.848339	0.660499	0.522481	0.826865	0.706411	0.570534	0.573726	0.346852	0.584858	0.651798	0.357138	0.218528	0.445239	0.360156	0.394389	0.324661	0.179425	0.532684	0.424819	0.824115	0.341086	0.662409	0.642768	0.630311	0.356496	0.557982	0.648097	0.0630211	0.602742	0.515315
9	0.778036	0.496371	0.144216	0.371922	0.14885	0.52185	0.535097	0.296708	0.525092	0.676096	0.474545	0.1916	0.323791	0.578254	0.590782	0.228187	0.433791	0.497279	0.369091	0.477854	0.443514	0.0599429	0.610121	0.435079	0.550618	0.479223	0.75274	0.595931	0.424674	0.625467	0.842635	0.16121	0.601141	0.279091	0.709253	0.510346	0.522194	0.64206	0.782997	0.700418	0.401335	0.499044	0.365471	0.47477	0.393228	0.6272	0.403949	0.407132	0.154264
10	0.605806	0.639134	0.535891	0.47899	0.50313	0.265523	0.104126	0.452007	0.595952	0.407781	0.48499	0.488453	0.552968	0.757336	0.574959	0.593931	0.539601	0.650245	0.39637	0.574818	0.287469	0.592168	0.59512	0.579649	0.590511	0.461587	0.524737	0.630063	0.805894	0.635921	0.319639	0.674252	0.168873	0.675386	0.5333	0.736391	0.373102	0.403413	0.541579	0.36946	0.411255	0.442873	0.537941	0.577086	0.401832	0.408742	0.386232	0.70723	0.249118
11	0.159296	0.195604	0.685803	0.6371	0.19463	0.609586	0.667226	0.674848	0.537568	0.615464	0.636201	0.57095	0.55594	0.379832	0.471707	0.553707	0.616461	0.726395	0.225326	0.666785	0.439238	0.337983	0.521194	0.662285	0.272711	0.430717	0.690437	0.674551	0.518041	0.3555	0.430895	0.327376	0.537151	0.220043	0.420557	0.278792	0.174234	0.422787	0.307731	0.496778	0.622895	0.30432	0.503403	0.502154	0.443028	0.515444	0.0769656	0.296557	0.560768
12	0.616845	0.464694	0.414968	0.641811	0.147579	0.319676	0.550885	0.40863	0.505039	0.297919	0.580677	0.641515	0.532238	0.711412	0.31033	0.159103	0.346289	0.318985	0.390398	0.273897	0.56004	0.34748	0.392651	0.242846	0.399345	0.725146	0.54448	0.288959	0.434668	0.341368	0.645869	0.232642	0.670855	0.356762	0.531986	0.331499	0.242702	0.590502	0.264932	0.488977	0.415412	0.105986	0.537905	0.683682	0.530004	0.475164	0.328551	0.43652	0.480788
[truncated: 559 more columns]

## Sheet: pcdh17-indel OSI
Fish
1	0.477236	0.431305	0.63848	0.250207	0.736718	0.597799	0.381144	0.320401	0.261279	0.523728	0.169919	0.587813	0.218748	0.513169	0.575836	0.650985	0.456051	0.72139	0.223602	0.340301	0.556254	0.563762	0.597308	0.414412	0.276103	0.4923	0.506763	0.45113	0.523817	0.251908	0.448801	0.698672	0.324852	0.325779	0.59866	0.549957	0.693672	0.513472	0.398285	0.565357	0.393135	0.410091	0.126732	0.447378	0.485394	0.271153	0.544869	0.408018	0.447579
2	0.334974	0.576275	0.543222	0.261225	0.381801	0.531678	0.21691	0.502645	0.53755	0.695205	0.596815	0.245492	0.506389	0.505432	0.324963	0.450005	0.419487	0.476259	0.0517467	0.268635	0.218695	0.375892	0.502058	0.414254	0.201961	0.203254	0.388478	0.456493	0.476388	0.559235	0.590083	0.497049	0.375281	0.290758	0.631002	0.182333	0.301369	0.441359	0.282056	0.412947	0.519062	0.255766	0.352022	0.45211	0.496483	0.447744	0.440576	0.330579	0.270788
3	0.52162	0.533611	0.50901	0.299376	0.766615	0.44867	0.560817	0.403368	0.384024	0.545455	0.539987	0.515249	0.442684	0.229073	0.342775	0.379091	0.234671	0.33368	0.376679	0.31939	0.381437	0.506675	0.235605	0.316678	0.232146	0.480503	0.281076	0.154101	0.557556	0.429186	0.485454	0.378195	0.403178	0.3296	0.517225	0.438126	0.261694	0.0176662	0.360228	0.426233	0.235814	0.324603	0.54135	0.442838	0.355025	0.58397	0.246866	0.379239	0.385594
4	0.520195	0.193673	0.524529	0.522739	0.438621	0.173467	0.537281	0.517234	0.40571	0.125952	0.53391	0.437154	0.277106	0.491329	0.322248	0.556232	0.390475	0.24164	0.546561	0.273262	0.289704	0.450234	0.355799	0.381057	0.356434	0.354206	0.127608	0.157859	0.507594	0.25041	0.282962	0.519023	0.153942	0.307586	0.531249	0.415432	0.187835	0.330406	0.293057	0.444532	0.433383	0.480385	0.434871	0.272401	0.322266	0.186303	0.220666	0.485162	0.394749
5	0.539447	0.405126	0.433023	0.279875	0.500225	0.453413	0.491945	0.538969	0.312165	0.421062	0.409581	0.343649	0.19208	0.403186	0.239432	0.539487	0.540151	0.595154	0.314545	0.458173	0.379099	0.561985	0.496966	0.297544	0.552024	0.366099	0.417189	0.289931	0.354841	0.207811	0.410099	0.443951	0.259789	0.366388	0.573974	0.233877	0.503124	0.636345	0.442437	0.289521	0.235861	0.648468	0.351485	0.486024	0.306234	0.172428	0.396337	0.295449	0.501667
6	0.623239	0.474593	0.267903	0.185102	0.326071	0.372157	0.386043	0.402578	0.357715	0.374778	0.495376	0.520415	0.324688	0.477987	0.406788	0.725378	0.598647	0.254705	0.319039	0.309938	0.321629	0.605318	0.496509	0.380927	0.503846	0.625037	0.166527	0.375897	0.584761	0.446211	0.451234	0.254211	0.373008	0.514124	0.265607	0.601314	0.567398	0.244054	0.513457	0.228467	0.3189	0.353703	0.127231	0.212438	0.124993	0.368824	0.584936	0.402579	0.600063
7	0.183222	0.323406	0.628273	0.334812	0.390359	0.573102	0.511949	0.311702	0.288115	0.386553	0.544766	0.388132	0.509361	0.570923	0.296355	0.339915	0.317078	0.304195	0.16996	0.513936	0.0984263	0.242964	0.131799	0.297199	0.246176	0.241294	0.395401	0.441359	0.403474	0.464995	0.262919	0.232791	0.492138	0.324548	0.45463	0.649924	0.275218	0.447454	0.233318	0.257981	0.258663	0.583611	0.575824	0.111426	0.424215	0.21903	0.1973	0.619055	0.152098
8	0.690391	0.312751	0.348544	0.469992	0.448661	0.613926	0.336964	0.473018	0.440539	0.408475	0.254902	0.329447	0.332134	0.446153	0.47	0.237196	0.441316	0.402225	0.523054	0.4788	0.186911	0.505185	0.224273	0.465198	0.435574	0.28399	0.530957	0.620676	0.486576	0.289897	0.1767	0.430548	0.366067	0.294752	0.420962	0.26485	0.574333	0.560149	0.373381	0.143711	0.384304	0.517333	0.429784	0.301744	0.444722	0.360853	0.345656	0.590183	0.367825
9	0.439672	0.288382	0.53687	0.567575	0.359482	0.50512	0.338061	0.280547	0.682214	0.50101	0.374698	0.250131	0.435147	0.31747	0.465986	0.307027	0.222323	0.22923	0.734601	0.472499	0.267276	0.372793	0.179003	0.316914	0.598826	0.344803	0.462303	0.387755	0.701445	0.463885	0.724382	0.570195	0.484554	0.331363	0.53339	0.533399	0.256432	0.247374	0.190489	0.419109	0.189733	0.586367	0.149359	0.366342	0.372843	0.38968	0.555513	0.488106	0.550425
10	0.240409	0.169585	0.492622	0.520214	0.387707	0.228117	0.489064	0.601285	0.381701	0.46484	0.563579	0.0466593	0.322908	0.538043	0.686057	0.285238	0.313487	0.461203	0.417927	0.430304	0.438343	0.487517	0.495166	0.317042	0.187452	0.343209	0.480339	0.183604	0.616007	0.428884	0.540034	0.539028	0.525526	0.319537	0.447072	0.598121	0.507161	0.418768	0.414276	0.334077	0.32376	0.569285	0.472624	0.40701	0.222019	0.476472	0.270469	0.258092	0.364691
11	0.445797	0.456149	0.494917	0.344166	0.265813	0.392799	0.21428	0.273098	0.165917	0.576363	0.184984	0.257819	0.474476	0.473776	0.384139	0.395208	0.309471	0.4565	0.125716	0.335763	0.332689	0.559964	0.551556	0.255086	0.172482	0.325388	0.385422	0.470098	0.464839	0.202476	0.584929	0.33287	0.301047	0.426254	0.297751	0.426012	0.535079	0.499234	0.22897	0.60092	0.285772	0.383472	0.423216	0.290208	0.381364	0.301967	0.347103	0.547451	0.319917
12	0.342775	0.234135	0.455555	0.266524	0.12841	0.466684	0.35774	0.26639	0.305563	0.36013	0.288	0.450663	0.389126	0.301875	0.660816	0.521788	0.43691	0.243823	0.288752	0.1018	0.474677	0.463302	0.197318	0.411593	0.409807	0.452825	0.245952	0.404726	0.184858	0.41774	0.386684	0.321024	0.415982	0.250841	0.206037	0.320958	0.233667	0.476903	0.415065	0.432576	0.249476	0.434214	0.414095	0.20876	0.341246	0.295344	0.363963	0.548833	0.50906
13	0.413946	0.640436	0.316821	0.529926	0.528965	0.582932	0.557647	0.564298	0.288719	0.32803	0.352496	0.391055	0.170027	0.321209	0.476131	0.313208	0.0343273	0.267109	0.34115	0.470174	0.41405	0.329341	0.114395	0.39594	0.312923	0.351795	0.321261	0.147763	0.419368	0.416071	0.153828	0.303802	0.453031	0.316391	0.316785	0.310472	0.435879	0.505859	0.555034	0.323628	0.496723	0.236351	0.138382	0.545761	0.421091	0.0385096	0.348936	0.552489	0.088525
[truncated: 318 more columns]
