# Supplementary material for: Canalization of neural dynamics by δ-protocadherins in the developing zebrafish optic tectum
Source: PLoS Genet. 2026 Jun 1;22(6):e1012171. doi: 10.1371/journal.pgen.1012171 (PMC13241009; doi:10.1371/journal.pgen.1012171)
Supplement: S7 Data — (XLSX) [file pgen.1012171.s019.xlsx]

## Sheet: WT DSI
Fish
1	0.647032	0.711409	0.487798	0.742185	0.425475	0.476342	0.29647	0.277048	0.668763	0.329769	0.130483	0.0989539	0.738326	0.420893	0.356615	0.459319	0.419135	0.829609	0.695148	0.826641	0.684325	0.657464	0.432443	0.486965	0.669677	0.560678	0.552871	0.75944	0.22168	0.554085	0.589658	0.539121	0.770801	0.650359	0.544914	0.00770844	0.033118	0.338067	0.72766	0.643581	0.315516	0.098813	0.558119	0.765396	0.606851	0.283526	0.507084	0.00781834	0.412888
2	0.0561054	0.77424	0.0167522	0.062316	0.662174	0.180146	0.75196	0.399805	0.526458	0.784771	0.646443	0.104192	0.696261	0.034115	0.140584	0.476622	0.570997	0.617037	0.746082	0.381794	0.0159697	0.745952	0.0663689	0.809689	0.647365	0.0185623	0.519895	0.403815	0.100775	0.631015	0.621533	0.410108	0.568741	0.49427	0.0625164	0.619197	0.402832	0.698716	0.182789	0.374314	0.160983	0.656991	0.54496	0.620536	0.661012	0.613401	0.79562	0.0260879	0.16986
3	0.0892758	0.161853	0.131606	0.81324	0.12331	0.591684	0.0282429	0.424388	0.581682	0.626267	0.641969	0.591357	0.60095	0.146028	0.554508	0.416465	0.0196329	0.316857	0.218362	0.664547	0.573374	0.573864	0.563411	0.536939	0.641526	0.513609	0.214605	0.761752	0.296871	0.145322	0.47345	0.383748	0.140326	0.715731	0.584089	0.0138676	0.585193	0.351142	0.0821879	0.677754	0.897947	0.809175	0.055846	0.192779	0.395058	0.408775	0.508006	0.200157	0.377231
4	0.279304	0.177812	0.511972	0.622372	0.258153	0.284834	0.560211	0.561443	0.0600822	0.15028	0.558314	0.0961982	0.441417	0.594806	0.131982	0.606323	0.460398	0.490935	0.105124	0.302364	0.273188	0.804773	0.577745	0.191313	0.260082	0.350076	0.71382	0.359002	0.341564	0.190238	0.196583	0.395925	0.579678	0.00305375	0.286306	0.46267	0.630103	0.156525	0.298622	0.0559153	0.166703	0.660033	0.355225	0.430433	0.497858	0.107321	0.141933	0.106702	0.742718
5	0.666247	0.441693	0.593777	0.713687	0.30318	0.583879	0.336026	0.556404	0.0480945	0.14988	0.421991	0.0940897	0.220349	0.369902	0.199993	0.0688922	0.235386	0.631206	0.323847	0.67371	0.552183	0.0803426	0.0384329	0.565981	0.268522	0.0481451	0.534959	0.505668	0.487646	0.0937061	0.733448	0.487918	0.00310168	0.731522	0.683358	0.307747	0.219446	0.0755636	0.0703444	0.47089	0.886107	0.429418	0.432773	0.68663	0.537699	0.0316495	0.288196	0.599505	0.700669
6	0.344752	0.587379	0.648636	0.352077	0.202856	0.692965	0.654371	0.593482	0.758644	0.116828	0.359759	0.1746	0.160361	0.53051	0.0901516	0.746071	0.105693	0.542094	0.754868	0.810671	0.531636	0.654556	0.113182	0.631458	0.728669	0.418065	0.696949	0.698823	0.466177	0.511959	0.429231	0.11915	0.25786	0.723942	0.291426	0.218015	0.632932	0.629401	0.532643	0.0899236	0.751345	0.677873	0.0629661	0.499114	0.503103	0.0778032	0.0986681	0.506326	0.188876
7	0.410939	0.190451	0.133831	0.0539079	0.65289	0.530601	0.511587	0.339401	0.191218	0.00379385	0.198411	0.1256	0.727444	0.211553	0.294876	0.629028	0.198402	0.55777	0.132347	0.467463	0.462836	0.142632	0.644955	0.570253	0.744035	0.684938	0.532397	0.15713	0.0529648	0.771038	0.583996	0.344369	0.696193	0.27787	0.592353	0.555434	0.524596	0.470497	0.201442	0.2602	0.24709	0.653864	0.304352	0.525831	0.437833	0.462961	0.46814	0.680361	0.795307
8	0.575029	0.0130745	0.539359	0.537279	0.573462	0.698481	0.510075	0.327231	0.554537	0.649263	0.662896	0.0525945	0.73863	0.690877	0.545981	0.0324083	0.501634	0.31944	0.198022	0.474259	0.0248789	0.0302565	0.454703	0.291821	0.734647	0.661868	0.0139478	0.57998	0.500887	0.589903	0.772552	0.105167	0.793754	0.635833	0.0638926	0.387049	0.851816	0.722996	0.412842	0.571276	0.0549052	0.46317	0.574803	0.365633	0.550168	0.369824	0.529523	0.588079	0.236382
9	0.286875	0.153757	0.135799	0.0605025	0.401744	0.475513	0.129544	0.157958	0.434053	0.351107	0.530414	0.298346	0.0563894	0.148752	0.286448	0.576194	0.621561	0.49701	0.443533	0.232459	0.331574	0.27628	0.0813623	0.540543	0.111139	0.729349	0.532832	0.471117	0.383042	0.495563	0.501891	0.471701	0.165393	0.147666	0.11165	0.0601764	0.0936806	0.341211	0.157631	0.142795	0.0468098	0.67777	0.42183	0.554192	0.198185	0.284679	0.416056	0.433722	0.00693592
[truncated: 402 more columns]

## Sheet: pcdh19-ΔP DSI
Fish
1	0.755645	0.790989	0.547758	0.706582	0.496181	0.355555	0.790591	0.635783	0.745343	0.320288	0.181262	0.039937	0.384174	0.403727	0.51307	0.036206	0.0557061	0.0130648	0.655814	0.19678	0.404657	0.177375	0.526046	0.0265808	0.197218	0.434281	0.1725	0.635906	0.241365	0.63032	0.0214232	0.631397	0.746932	0.589923	0.528271	0.346708	0.554414	0.53442	0.207826	0.60367	0.535469	0.350201	0.0106028	0.394162	0.058429	0.0974278	0.434475	0.0773475	0.546164
2	0.621529	0.720173	0.300181	0.013898	0.0561508	0.417851	0.527816	0.353656	0.485693	0.5216	0.584167	0.0363596	0.0352282	0.129313	0.147522	0.424738	0.589834	0.203683	0.119662	0.477524	0.161341	0.0351063	0.184289	0.0047057	0.127252	0.51513	0.0437569	0.634168	0.747444	0.635804	0.767751	0.0495599	0.677008	0.206534	0.651904	0.287	0.580295	0.494704	0.480095	0.498913	0.720846	0.56918	0.708389	0.118563	0.128457	0.540516	0.294892	0.445938	0.432277
3	0.0638676	0.00875475	0.155794	0.331317	0.00968491	0.412053	0.336832	0.524195	0.264651	0.306313	0.578502	0.167539	0.813371	0.172737	0.0817489	0.0685638	0.730062	0.117196	0.680697	0.447447	0.672486	0.470163	0.542743	0.849018	0.619921	0.547043	0.17692	0.337026	0.132161	0.0256173	0.235613	0.564522	0.390186	0.457109	0.507052	0.443822	0.2361	0.626304	0.196845	0.468158	0.337117	0.507708	0.215176	0.609431	0.779705	0.00568333	0.0951451	0.447228	0.339171
4	0.117701	0.0824852	0.487899	0.0744165	0.62304	0.0896956	0.183345	0.670897	0.567389	0.0301914	0.51995	0.0552065	0.541237	0.0997476	0.0922135	0.412281	0.191328	0.242593	0.00766327	0.675376	0.727328	0.650957	0.558198	0.0336914	0.305415	0.345811	0.570222	0.56845	0.354804	0.0512838	0.306238	0.569143	0.13298	0.722027	0.510497	0.147451	0.728584	0.645954	0.484333	0.0646885	0.221199	0.0576561	0.334216	0.522942	0.0724356	0.0239921	0.483342	0.0716692	0.379895
5	0.327861	0.669719	0.0579752	0.911771	0.613159	0.0417022	0.226676	0.680133	0.651797	0.646737	0.174002	0.464124	0.241032	0.701755	0.152618	0.572311	0.635028	0.486881	0.122105	0.332281	0.216804	0.605694	0.592268	0.626825	0.669749	0.349673	0.12991	0.033468	0.655886	0.639027	0.513424	0.00668126	0.226699	0.0670934	0.605806	0.139241	0.496993	0.664242	0.876403	0.523199	0.615196	0.549675	0.0676767	0.254449	0.758854	0.254536	0.52278	0.499687	0.18064
6	0.0214697	0.328836	0.525828	0.365018	0.563764	0.60895	0.0454268	0.687561	0.0397778	0.328406	0.405632	0.493564	0.188887	0.528188	0.546198	0.0422074	0.264157	0.0469578	0.606525	0.0387279	0.336518	0.607546	0.417901	0.0272057	0.134277	0.710313	0.0105004	0.330396	0.576614	0.636075	0.179267	8.47327e-05	0.207192	0.739329	0.260127	0.454106	0.514946	0.717833	0.167097	0.129108	0.615196	0.0129162	0.0419737	0.218735	0.675059	0.112661	0.125453	0.782845	0.543255
7	0.0752604	0.0439666	0.187261	0.10204	0.618147	0.657763	0.641961	0.200778	0.549157	0.00639652	0.621519	0.516195	0.491484	0.469798	0.551056	0.0179708	0.192582	0.0142985	0.0762691	0.273582	0.0265317	0.5227	0.0686317	0.406802	0.232463	0.567944	0.00760667	0.0296613	0.366424	0.551231	0.624242	0.199201	0.211431	0.558468	0.614747	0.549951	0.728329	0.210552	0.629484	0.0333408	0.0206104	0.301017	0.100893	0.42088	0.194859	0.714985	0.298388	0.084572	0.672806
8	0.279276	0.263663	0.834405	0.453634	0.350813	0.78785	0.229859	0.00243035	0.0788007	0.46371	0.557316	0.361869	0.633375	0.0281885	0.296334	0.0238981	0.432846	0.546479	0.699497	0.626837	0.540659	0.222152	0.620059	0.511965	0.203646	0.0373465	0.782166	0.247023	0.557394	0.622107	0.649735	0.0864817	0.243769	0.0803684	0.521395	0.620558	0.62116	0.0930061	0.199195	0.251743	0.242535	0.597342	0.58038	0.469182	0.30826	0.815978	0.665267	0.405309	0.330218
9	0.499923	0.170269	0.240815	0.30021	0.700009	0.51614	0.188406	0.313844	0.127545	0.0194491	0.387167	0.295843	0.452631	0.333242	0.143989	0.714242	0.428647	0.443571	0.10869	0.196434	0.155323	0.0261537	0.00770363	0.357682	0.399575	0.239362	0.208607	0.600676	0.410565	0.169415	0.552116	0.435673	0.407224	0.517207	0.287186	0.556954	0.21018	0.104073	0.266024	0.252729	0.471151	0.720329	0.392253	0.150811	0.357363	0.731294	0.367316	0.381059	0.3556
[truncated: 307 more columns]

## Sheet: pcdh19-indel DSI
Fish
1	0.770018	0.539076	0.170726	0.543672	0.742237	0.555535	0.117832	0.410931	0.293251	0.583768	0.521556	0.0836718	0.0179513	0.756423	0.302416	0.1244	0.145637	0.328104	0.616445	0.484421	0.142295	0.0149646	0.680246	0.640012	0.501402	0.609492	0.671071	0.294053	0.13388	0.0803582	0.287729	0.46378	0.634277	0.487277	0.0537306	0.598209	0.666105	0.359928	0.383833	0.661792	0.0717188	0.705651	0.300494	0.629422	0.461455	0.650256	0.383965	0.486678	0.596969
2	0.729821	0.528095	0.0749636	0.492702	0.607921	0.584365	0.105969	0.570188	0.595035	0.215221	0.237624	0.15736	0.234542	0.0647139	0.725804	0.0855328	0.426337	0.138961	0.011208	0.00763266	0.807835	0.29414	0.063502	0.742581	0.129804	0.185906	0.081579	0.216275	0.713025	0.541028	0.0468608	0.192282	0.134104	0.136713	0.0351517	0.655331	0.474545	0.130993	0.106768	0.5414	0.189295	0.618504	0.451885	0.0134489	0.496456	0.649233	0.0152753	0.457542	0.0236551
3	0.249153	0.0180341	0.759965	0.769081	0.513216	0.696654	0.153612	0.674551	0.528621	0.0440724	0.224285	0.622095	0.570779	0.665955	0.480002	0.36558	0.22934	0.231334	0.698835	0.800092	0.626627	0.716084	0.223268	0.715776	0.668812	0.589255	0.0257097	0.208615	0.648127	0.483384	0.609305	0.888394	0.0273885	0.373808	0.254314	0.763805	0.572183	0.601997	0.054616	0.0248396	0.581281	0.598105	0.241174	0.231269	0.189143	0.225355	0.217486	0.457962	0.0340007
4	0.746271	0.288539	0.706858	0.0794836	0.497986	0.390933	0.201796	0.43628	0.0792238	0.1408	0.0931484	0.0980686	0.291722	0.123451	0.569205	0.110884	0.0647083	0.0711927	0.0375034	0.0914189	0.744971	0.39964	0.247668	0.0926632	0.285754	0.0520158	0.0137964	0.174747	0.663317	0.294475	0.611825	0.0337171	0.597469	0.0105289	0.261699	0.0839016	0.17048	0.540246	0.557588	0.647025	0.620096	0.194723	0.528848	0.762875	0.158091	0.298645	0.119435	0.379633	0.871445
5	0.947531	0.100583	0.732109	0.529519	0.408499	0.502849	0.512202	0.416144	0.433063	0.676718	0.462007	0.397157	0.170347	0.166442	0.689523	0.154074	0.090714	0.774711	0.0741614	0.413268	0.174519	0.744628	0.366989	0.191323	0.423973	0.0456417	0.31099	0.0975678	0.507268	0.0441841	0.436195	0.564411	0.68552	0.386311	0.401854	0.549606	0.780908	0.448057	0.0789519	0.135592	0.0494349	0.0876762	0.173023	0.264833	0.753979	0.894441	0.450093	0.063563	0.687369
6	0.542362	0.28064	0.629918	0.53482	0.556648	0.333038	0.0222477	0.678852	0.601078	0.583047	0.158674	0.353522	0.427297	0.65246	0.483355	0.653621	0.556567	0.0437861	0.106205	0.176984	0.0573675	0.0196087	0.710841	0.315565	0.636262	0.151685	0.354932	0.476495	0.000659786	0.698944	0.907828	0.511793	0.378068	0.73238	0.000924395	0.410499	0.825824	0.175123	0.0368843	0.593214	0.732287	0.436038	0.551345	0.066673	0.0655213	0.0563104	0.0475609	0.476743	0.065529
7	0.551347	0.773374	0.737404	0.0683464	0.0546943	0.448245	0.770247	0.353447	0.50447	0.231962	0.375046	0.725803	0.583338	0.72878	0.146212	0.751618	0.4542	0.106952	0.609231	0.096864	0.291206	0.68935	0.0364989	0.643709	0.0713619	0.112008	0.186362	0.230945	0.170371	0.267555	0.594577	0.595301	0.608978	0.14467	0.814792	0.621017	0.746411	0.1524	0.462921	0.378741	0.119974	0.25982	0.736741	0.738816	0.156039	0.129774	0.414747	0.298319	0.235677
8	0.830975	0.733059	0.814555	0.697386	0.00572964	0.632843	0.515791	0.871003	0.901988	0.224373	0.0835138	0.641186	0.789918	0.455296	0.67378	0.0622197	0.668562	0.0343991	0.702551	0.0542192	0.803973	0.178841	0.0899318	0.863824	0.630658	0.374428	0.800376	0.725886	0.567878	0.790977	0.193472	0.839279	0.451811	0.780746	0.712534	0.352896	0.753335	0.830338	0.0402063	0.762245	0.7067	0.893172	0.653333	0.00153142	0.637509	0.781248	0.0991344	0.863447	0.460178
9	0.0927173	0.775803	0.223286	0.512358	0.0815014	0.701893	0.028996	0.717278	0.556299	0.025619	0.929776	0.472753	0.374117	0.169242	0.746967	0.440667	0.774873	0.383747	0.257353	0.514472	0.225273	0.423988	0.759138	0.0426099	0.64236	0.589201	0.0215434	0.211838	0.517472	0.938162	0.0445417	0.146935	0.0624755	0.75775	0.0377651	0.217764	0.13613	0.613953	0.04303	0.373404	0.68578	0.00494933	0.571441	0.0655202	0.106418	0.692945	0.73079	0.206084	0.150189
10	0.710198	0.976463	0.688709	0.581401	0.356853	0.817862	0.23472	0.757565	0.737816	0.54915	0.551054	0.589908	0.749567	0.86451	0.094022	0.682706	0.189717	0.0720624	0.0480978	0.691087	0.399177	0.90575	0.0404894	0.765266	0.717456	0.0809052	0.494539	0.300981	0.833938	0.614715	0.49863	0.808391	0.570535	0.122263	0.0467748	0.0422266	0.0212663	0.662292	0.490855	0.525737	0.72875	0.160664	0.0302112	0.0755082	0.374906	0.296519	0.682779	0.71753	0.127392
11	0.509912	0.618951	0.751782	0.701927	0.610048	0.709219	0.169331	0.0693873	0.21608	0.684044	0.63917	0.634429	0.204035	0.456252	0.531108	0.266593	0.129445	0.755983	0.126368	0.528769	0.712972	0.501926	0.650989	0.0711749	0.745686	0.464109	0.0602722	0.686616	0.122548	0.626968	0.409336	0.0333879	0.171958	0.538121	0.507145	0.297828	0.376574	0.605323	0.551761	0.152585	0.553966	0.138658	0.477601	0.190771	0.0612512	0.221946	0.102373	0.431791	0.572585
12	0.0052696	0.877658	0.556372	0.783631	0.313403	0.852799	0.569311	0.828875	0.76493	0.579674	0.74559	0.234793	0.500107	0.127717	0.0835262	0.0851297	0.445325	0.480471	0.112519	0.090916	0.176431	0.528785	0.456778	0.740448	0.0666775	0.208042	0.372574	0.522068	0.809727	0.292563	0.124765	0.0457779	0.000967954	0.71193	0.372807	0.133492	0.533394	0.458236	0.579454	0.676148	0.646946	0.501425	0.529546	0.518667	0.730346	0.634983	0.155616	0.774769	0.155041
[truncated: 559 more columns]

## Sheet: pcdh17-indel-DSI
Fish
1	0.42861	0.72698	0.00082143	0.060908	0.0997695	0.00891951	0.582651	0.737709	0.39929	0.623475	0.0959686	0.0847469	0.0901468	0.709921	0.327524	0.598144	0.0822076	0.378142	0.801055	0.594549	0.0711564	0.50024	0.0133827	0.450709	0.697577	0.477573	0.621896	0.774971	0.11949	0.0897704	0.330567	0.741355	0.309382	0.116353	0.00324697	0.0310983	0.575708	0.136681	0.625039	0.335744	0.554231	0.638682	0.552315	0.639779	0.56628	0.229489	0.176674	0.491279	0.693049
2	0.438072	0.4478	0.607448	0.132456	0.263884	0.696282	0.426669	0.532208	0.494302	0.0500411	0.0378161	0.513179	0.543609	0.721215	0.0876062	0.634071	0.612393	0.524272	0.198752	0.306306	0.424027	0.575667	0.587602	0.530427	0.463135	0.181753	0.643388	0.584052	0.0705029	0.126937	0.0700696	0.0554409	0.482319	0.119459	0.022874	0.0358785	0.55472	0.306368	0.542114	0.538001	0.294327	0.463166	0.0993302	0.63317	0.630344	0.216202	0.515315	0.377159	0.303809
3	0.60138	0.632049	0.0664796	0.0340125	0.745679	0.528064	0.0964103	0.633191	0.515751	0.609837	0.706304	0.20279	0.636702	0.0119988	0.634186	0.508113	0.209087	0.475281	0.41206	0.639206	0.321249	0.111434	0.560816	0.57863	0.454774	0.570483	0.276446	0.25921	0.573869	0.640504	0.270548	0.165382	0.419061	0.191861	0.616087	0.283034	0.754754	0.175487	0.3671	0.35813	0.535688	0.346498	0.219032	0.196644	0.0348366	0.010901	0.193205	0.376836	0.375666
4	0.405937	0.125012	0.453801	0.563073	0.601247	0.595114	0.627199	0.496259	0.636986	0.166917	0.622874	0.654443	0.246206	0.401034	0.192249	0.200154	0.00187577	0.158817	0.541655	0.665419	0.159633	0.465352	0.0528604	0.131047	0.631059	0.534582	0.45414	0.0310275	0.348788	0.550262	0.323973	0.64211	0.00810798	0.600337	0.274042	0.650389	0.383139	0.56641	0.461239	0.171324	0.483434	0.47029	0.0940714	0.459492	0.240561	0.438653	0.108584	0.130776	0.650872
5	0.549231	0.453881	0.66675	0.224201	0.302213	0.571064	0.747014	0.578024	0.593815	0.569053	0.632186	0.65794	0.288823	0.541252	0.311772	0.442293	0.493661	0.0791538	0.461228	0.72236	0.375421	0.0306625	0.048774	0.50183	0.712824	0.578394	0.535758	0.551047	0.692821	0.0811797	0.471145	0.530298	0.261193	0.351653	0.21557	0.30495	0.539548	0.18002	0.0398195	0.59224	0.412348	0.731956	0.304108	0.529581	0.491625	0.178219	0.0775419	0.54989	0.395097
6	0.57401	0.524845	0.482238	0.144774	0.344721	0.315298	0.603154	0.654285	0.309335	0.260062	0.655267	0.44517	0.371949	0.74235	0.633272	0.223153	0.0548999	0.127609	0.283242	0.624935	0.419371	0.40061	0.613977	0.556549	0.0754673	0.387131	0.233062	0.304306	0.621887	0.288568	0.720549	0.266507	0.239856	0.629241	0.469459	0.284244	0.555493	0.0195658	0.190717	0.155255	0.28319	0.12297	0.178711	0.137992	0.599577	0.5709	0.188713	0.496953	0.497977
7	0.0990573	0.39583	0.00336901	0.596318	0.445992	0.102277	0.56463	0.556831	0.407095	0.152651	0.743252	0.586043	0.393994	0.651326	0.416754	0.53061	0.33882	0.315729	0.194544	0.466899	0.0601064	0.465195	0.393304	0.596427	0.629134	0.45054	0.365972	0.162289	0.479833	0.44867	0.247953	0.268384	0.122088	0.0302112	0.0702734	0.149226	0.325881	0.5088	0.054357	0.0152603	0.280988	0.163915	0.695602	0.136039	0.142826	0.365466	0.452076	0.109765	0.120085
8	0.42861	0.72698	0.00082143	0.060908	0.0997695	0.00891951	0.582651	0.737709	0.39929	0.623475	0.0959686	0.0847469	0.0901468	0.709921	0.327524	0.598144	0.0822076	0.378142	0.801055	0.594549	0.0711564	0.50024	0.0133827	0.450709	0.697577	0.477573	0.621896	0.774971	0.11949	0.0897704	0.330567	0.741355	0.309382	0.116353	0.00324697	0.0310983	0.575708	0.136681	0.625039	0.335744	0.554231	0.638682	0.552315	0.639779	0.56628	0.229489	0.176674	0.491279	0.693049
9	0.186045	0.539706	0.585656	0.412338	0.495341	0.201788	0.241192	0.434696	0.042093	0.732251	0.58003	0.242542	0.559491	0.760698	0.571005	0.587206	0.0347011	0.252885	0.0539747	0.537655	0.0583528	0.522848	0.141435	0.581685	0.472196	0.573649	0.32638	0.518723	0.802155	0.104747	0.303272	0.0110463	0.0951881	0.350485	0.144941	0.624386	0.391071	0.532985	0.0958756	0.040512	0.0586215	0.48163	0.228589	0.286514	0.418825	0.598633	0.503758	0.449956	0.469678
10	0.397387	0.0741741	0.398034	0.528206	0.310209	0.545945	0.0967998	0.633943	0.523328	0.545387	0.354146	0.548855	0.582018	0.492867	0.057796	0.368634	0.390896	0.550337	0.450176	0.435765	0.420505	0.455017	0.511469	0.537108	0.00139497	0.442689	0.346471	0.11274	0.35511	0.0266832	0.505905	0.535154	0.112474	0.389326	0.4391	0.510342	0.525738	0.586904	0.223622	0.38684	0.374764	0.0443212	0.571501	0.00433279	0.204531	0.399731	0.267496	0.443395	0.575225
11	0.436449	0.290634	0.56248	0.522648	0.093652	0.544598	0.00909077	0.17763	0.284527	0.565064	0.138157	0.266779	0.308983	0.17231	0.285732	0.552166	0.475757	0.574542	0.403189	0.526402	0.0983976	0.203529	0.110793	0.618278	0.315019	0.207307	0.121336	0.363561	0.423799	0.1685	0.206298	0.320401	0.102761	0.468212	0.273012	0.0535877	0.139531	0.168145	0.142238	0.168136	0.712626	0.0855064	0.213547	0.490615	0.187752	0.572094	0.322112	0.223839	0.441673
12	0.0473102	0.485747	0.530494	0.35939	0.199259	0.568624	0.489611	0.617886	0.179765	0.431686	0.57687	0.176509	0.382958	0.40022	0.0233472	0.650591	0.585014	0.259649	0.417939	0.553451	0.598822	0.219354	0.430161	0.610399	0.406405	0.629902	0.501764	0.532056	0.154721	0.129864	0.0375681	0.0388063	0.453937	0.465019	0.434474	0.141892	0.232162	0.277839	0.12867	0.0680168	0.292753	0.259176	0.297119	0.114036	0.148552	0.484074	0.216874	0.396871	0.274698
13	0.280493	0.0732444	0.060555	0.654402	0.146916	0.516296	0.586996	0.672818	0.65121	0.0870246	0.272483	0.026608	0.438607	0.0527707	0.572047	0.518611	0.0988562	0.227253	0.0289124	0.251455	0.293878	0.371491	0.228064	0.0583608	0.0767888	0.369012	0.136463	0.308724	0.236334	0.635986	0.155257	0.140859	0.58897	0.221568	0.736287	0.458876	0.239609	0.612132	0.162999	0.2168	0.246474	0.182965	0.374105	0.477191	0.163447	0.135243	0.296806	0.439591	0.0907134
[truncated: 318 more columns]

## Sheet: p-values
		pcdh19-ΔP	pcdh19-indel	pcdh17-indel
	p-values	<0.0001	<0.0001	<0.0001
