# Supplementary material for: Canalization of neural dynamics by δ-protocadherins in the developing zebrafish optic tectum
Source: PLoS Genet. 2026 Jun 1;22(6):e1012171. doi: 10.1371/journal.pgen.1012171 (PMC13241009; doi:10.1371/journal.pgen.1012171)
Supplement: S8 Data — (XLSX) [file pgen.1012171.s020.xlsx]

## Sheet: WT dir pref
Fish	1	2	3	4	5	6	7	8	9
	0.452315	-1.16089	-1.1544	2.544	-0.619394	0.0865075	1.16692	0.208828	0.208986
	0.98992	-0.531683	-1.29058	0.0255967	0.406504	-0.127834	2.09963	-0.290209	-3.03888
	-0.245444	-0.943601	2.88051	3.08776	2.56585	0.192372	-1.62262	0.249964	2.3599
	0.761684	2.93879	2.55658	2.60656	2.56638	0.333798	-0.042186	2.041	2.09997
	0.324833	2.94783	-2.6747	1.75816	-0.403075	0.0684834	0.229541	0.519501	2.95039
	-1.35274	0.503663	2.90336	-1.57891	0.0327931	3.0393	0.269303	0.216064	-1.60034
	2.73007	1.50522	-1.23863	0.146838	0.0529668	2.79287	2.89648	0.419249	-0.786337
	-1.00693	-0.785587	2.86442	-0.0606974	2.58089	-0.0217359	-2.27563	-1.38944	2.86397
	0.390147	2.9583	2.59099	2.78703	0.15017	1.77667	2.44765	0.586	-0.146559
	2.61981	1.57506	-0.898481	-0.135259	2.52455	2.33862	2.7092	2.08636	0.0531006
	0.198224	0.554549	2.40742	-0.400459	0.814579	0.236417	1.71152	-1.42558	0.0727876
	2.85521	2.88916	0.162677	-0.138515	-0.787109	1.05823	-1.08158	-1.72645	-2.97897
	0.581052	2.47343	0.516124	-0.153991	-1.33412	1.57301	-0.000259988	0.279024	0.7709
	-0.0987984	0.439868	-0.0609865	3.10017	-0.0751114	0.269201	0.161599	-0.0684167	0.204521
	-0.466177	-1.09788	0.213465	2.65044	0.161233	2.28612	-1.34728	-2.99952	3.09207
	-1.14969	-1.55692	0.384045	0.0715258	-0.279231	-1.73142	0.00346037	-0.104942	2.97596
	0.524129	0.102811	-2.8015	3.13129	0.162805	0.240409	0.105956	2.69385	0.188524
	-2.95253	2.11141	3.04426	0.131781	0.144977	0.88603	-1.33453	-2.74555	2.89264
	-0.45073	3.1021	-2.65078	-3.12967	-0.213654	0.0165798	-2.92445	-3.06176	2.99341
	2.10341	-3.13136	-2.71644	-1.9081	-0.25802	-0.356468	0.047398	1.80082	2.4474
	-0.314201	2.72586	-1.45899	-1.53597	3.01376	-1.12839	-3.03598	0.235996	0.281596
	0.595352	-1.43697	0.221715	2.28021	1.05057	1.16257	0.385817	-1.2731	2.63603
	-0.556144	0.299867	1.71496	2.50217	0.773319	2.68462	3.11057	0.174136	0.2584
	0.442812	0.368643	2.47969	0.70197	2.27178	1.30304	-2.52843	2.77822	0.858157
	0.36417	-0.224926	-0.653692	1.3607	-1.09439	0.405615	2.72427	0.316389	0.159593
	-1.82057	-3.13441	2.82109	0.129647	-0.840425	2.87933	0.460694	0.252338	-0.169211
	-2.014	2.18604	2.41269	-2.24943	0.0164778	0.219421	3.05763	0.15342	0.34235
	-1.54399	0.879681	-1.22023	1.64415	0.0159462	-1.90652	1.63239	0.322081	2.94187
	2.57271	-1.72083	-1.80021	2.11884	-0.0463521	0.804732	0.238554	-1.68741	0.453914
	0.388859	0.281055	1.42949	-0.42177	-0.362817	0.0116453	1.90314	2.03547	0.372599
	-1.1692	-0.324682	-1.62036	2.96428	0.0737091	-1.9234	-1.72625	-1.20313	0.687831
	1.43891	-2.67722	-0.998671	-1.19836	0.304908	-3.04326	2.22	1.03057	-3.07687
	-2.69615	-2.49602	0.344459	1.92329	2.58719	2.73042	-2.3401	-1.07806	0.455787
	0.439041	-3.04336	0.571189	2.73003	0.100358	-2.768	0.206529	0.155989	0.0945678
	0.404926	-2.77402	0.388893	-1.40109	0.352901	0.0954685	2.77828	2.60352	-3.00007
	0.0118164	-3.08881	1.68107	-2.15532	0.692593	2.44564	-1.37434	-1.29958	0.144155
	-0.703855	-0.761644	-1.10498	-0.247314	-0.203226	0.23865	0.0598395	0.885119	2.03896
	0.600327	2.86567	0.590748	0.689607	-0.0933767	0.696561	-1.69245	2.84143	-0.438929
	1.34575	-0.0782179	1.91847	-1.1722	0.116467	0.221276	0.428387	-3.06381	2.34325
	0.584054	0.379674	0.712139	1.48111	-0.7934	-1.75405	-0.997026	0.221012	0.0395263
	0.594559	-1.16576	0.573122	2.08732	-0.0396078	2.19346	-1.39334	-1.56202	2.82638
	0.755804	0.191345	0.201343	-1.33018	1.69067	0.137198	-0.685337	-1.29207	0.169389
	1.59418	0.95267	-1.21863	-1.57187	0.0383328	1.8044	0.341116	1.02108	1.54061
	0.968849	-2.71415	2.40092	3.10202	2.60938	1.36183	0.00559921	-0.895816	2.83333
	-2.51108	-1.31682	-0.0910073	0.108772	-1.32735	-0.219892	-0.0283462	-2.76855	-2.94995
	-0.835217	-2.66414	-2.77165	-1.64586	0.101966	2.42395	-0.055576	0.15271	-2.09516
	0.521624	-1.27322	0.355353	1.1817	-0.237524	0.258247	-0.388017	2.66968	0.0192767
	-1.14395	-1.34707	0.200514	0.330465	-1.34594	2.12673	2.02468	0.463155	0.182235
	-2.15111	2.50597	0.446701	0.681845	-0.151192	0.207217	-0.867445	1.86058	0.0598874
	0.301271	2.23656	0.376835	-2.80207	0.460217	2.72679	0.919209	0.273418	-1.26356
	0.38647	1.68764	0.997441	-1.46937	2.54827	2.78692	-1.80084	-2.45827	2.18987
	1.61835	0.805151	0.330159	2.82452	0.297558	1.63415	2.5099	-2.90625	1.42952
	2.61247	1.53317	0.851798	-1.74334	-0.0300204	0.55951	0.89974	-1.35705	3.04532
	-0.174704	-1.18852	3.06627	-0.188405	1.69999	0.00583151	0.219714	0.491273	-2.5668
	-1.51411	2.71278	0.520376	-1.62265	0.00929021	0.447496	-1.27273	1.15986	0.229403
	0.0332745	-0.0898711	0.0498097	-1.82118	2.44	-1.51698	2.07189	-2.66289	1.87055
	0.249173	0.648634	0.509431	0.0619835	0.182702	1.43631	0.0668591	0.78217	-0.0907995
	0.108894	0.300649	-0.51833	1.67317	1.49409	0.193462	2.45661	0.655068	1.47197
	-1.43479	-0.624611	1.06946	-0.354944	0.0143872	-2.08271	-0.517339	0.318584	-1.71623
	-2.40392	-0.906591	0.13461	-0.0660109	1.64493	2.14854	-1.69223	-1.42529	0.154898
	3.05706	2.11803	0.442126	0.0427809	-3.08626	-0.334749	-1.33811	0.421668	0.16441
	0.230303	0.541748	0.486306	-1.3992	-0.21154	0.148535	2.31087	-0.397142	0.181469
	0.536191	0.029464	0.269824	0.488674	-0.105331	-2.50305	-2.75461	-0.766554	-0.777864
	0.0864972	2.20031	-0.61025	0.249931	-1.44607	1.39511	-0.989735	-1.05411	-0.993249
	0.248739	0.607262	0.391683	-0.128433	0.666017	2.02325	0.373773	2.93552	-2.45011
	0.363339	0.526054	-1.35512	-2.00832	-0.342884	-0.735001	1.44596	2.75164	-0.913029
	-3.12923	0.105881	-0.406804	-1.25168	-0.236783	2.88237	0.196251	1.99615	0.862331
	2.07262	-1.40441	-0.947428	0.38082	-3.12958	1.3277	1.90036	-1.90244	0.354886
	-2.45053	0.519454	2.28302	-0.219854	0.239681	2.78173	-0.00419784	0.511296	-0.257577
	-0.241382	-1.35479	0.470081	0.154518	-0.356723	1.28722	0.232933	1.18878	0.582209
	0.0137871	-2.64161	1.50864	2.50773	0.339471	2.7858	-2.06976	1.68185	-0.872375
	3.02777	-3.06201	0.528566	0.610199	-1.25601	1.73742	3.10748	-3.10935	-0.169781
	-2.12232	-0.168126	-1.2901	-0.215515	0.323032	-0.194055	0.40318	1.79028	1.86693
	0.173473	-0.0465889	1.37498	0.054872	0.0166372	2.46412	-3.12222	3.13914	-0.0758037
	0.876995	3.12027	-1.49334	-1.69858	-1.72805	1.73742	-1.64925	1.93484	1.60774
	2.90862	0.383318	-2.0734	-1.82053	-1.05121	-0.194055	-1.38263	-1.3445	0.804062
	-2.00545	1.02837	1.36154	3.08556	2.19852	2.46412	0.0712562	-2.1316	0.386755
	-2.55606	0.627258	-0.623181	1.3172	-0.0482127	2.47881	-1.91578	-0.185075	1.23405
	-0.315882	0.37698	-0.0598053	1.35067	1.4193	-1.79937	-1.23472	-3.08943	3.1083
	-2.72781	-1.1426	1.29505	-0.0367454	0.118485	-1.49819	0.0327071	2.61991	-1.41246
	0.542403	0.30021	1.15931	-2.29837	0.0785129	-1.28428	0.374001	1.82462	2.10637
	1.70737	1.18884	-0.219257	2.62864	0.0961036	-1.14884	2.34284	2.81425	0.323541
	-3.13688	3.03006	-0.824115	-2.33654	0.128755	-2.89299	-1.47274	-1.72526	0.107111
	-1.02674	0.561003	2.1111	1.1237	0.437297	-1.39426	-1.81715	-1.4311	-3.12184
	3.03727	3.12152	-1.57816	0.525566	2.73406	-0.870371	2.05107	-0.859435	-0.909803
	0.188698	1.06748	0.280118	2.0357	1.5108	-2.65476	0.475801	2.81093	-0.172459
	0.58261	-0.0382472	1.81817	0.338067	3.12508	0.508054	1.35132	1.92207	-1.07889
	1.24325	-0.710351	0.694277	-1.16737	0.130921	-1.53279	0.867122	0.511292	3.13611
	0.249995	0.228239	0.305612	1.59035	0.0856096	-1.82892	-0.107632	1.18879	1.69488
	0.0470622	1.50455	0.340414	2.77261	2.92996	2.22562	-0.568822	1.68185	2.94618
	0.219985	3.01943	0.378648	-0.79596	-3.12314	2.50728	1.75651	-3.10935	0.125479
	0.298766	0.264304	-2.74664	-2.87107	0.123473	1.41401	0.166594	1.79027	1.5634
	1.167	-1.36177	-2.48995	-3.07152	1.72707	0.232139	-0.228726	0.45528	-0.148416
	0.4749	0.357006	0.451686	1.20865	0.294191	-2.27528	-0.15802	3.13914	-1.29517
	-2.87026	0.332727	0.330558	2.9517	1.95225	-1.53565	1.85815	1.93483	-0.073126
	0.026786	-0.934517	0.352561	0.242302	0.0785923	0.0200691	0.592702	-1.3445	-0.74016
	1.67942	2.43007	-1.31885	1.67522	0.308746	0.445609	-1.97217	-2.13159	-0.0140127
	-0.152315	-0.933079	-0.389837	-3.10241	2.89261	0.116487	0.337408	-0.185087	-1.3088
	2.09248	-2.91111	-2.84942	-2.32274	1.74346	1.72796	-2.29793	-3.08942	3.0525
	0.136002	1.6594	1.2109	2.06372	0.0776992	-0.150513	-2.9206	2.62208	0.37031
	1.65902	-2.81429	0.0762148	0.0528132	0.112247	0.637963	0.130057	1.82462	1.23151
	0.164353	2.44987	0.446027	0.499186	1.25611	1.46447	-0.110185	2.81427	0.520294
	-3.053	1.17414	-0.95323	2.67175	-3.05732	2.31355	0.263978	-1.72524	-0.638234
	0.0895373	-0.0359746	-1.06182	0.0359959	2.21253	2.74465	2.73138	-1.4311	-0.320751
	0.298444	-2.96374	0.995369	-1.22186	1.56643	-1.90442	-0.118981	-0.85732	3.13463
	1.13361	0.157814	-0.738645	2.32452	3.05312	-0.100465	1.98049	2.81094	2.87786
	1.27103	3.00171	0.0587971	2.94245	-1.6188	-1.53406	2.07961	1.92206	0.0686495
	-0.818743	0.152971	-1.07519	0.0406099	0.400775	0.0722811	-2.30439	0.220858	1.55601
	1.53342	-2.77676	-2.98561	1.29225	2.67989	0.421878	-1.58445	-0.437934	-2.75488
		-2.31724	2.52203	2.8953	3.14144	0.243577	0.219648	2.98559	-1.39845
		1.61544	-0.211683	1.45042	0.151836	-1.20755	-0.348999	1.53149	-1.33323
		0.0609584	1.35955	-3.08649	0.19155	1.64902	0.401978	1.48487	-0.763071
		0.0485783	0.945216	-0.221437	0.107794	0.241421	-2.90554	0.359935	-1.16678
		-2.02168	-1.32949	-2.00601	3.07658	-0.0677192	1.25052	0.35994	0.0692418
		-2.14697	0.428043	0.679218	3.1383	0.332204	2.43552	0.0838838	-1.66677
		-2.99261	-1.87708	-0.402054	0.323372	1.25283	2.0503	-2.97692	-0.0567592
		-3.14013	-2.85285	1.35026	-0.0514415	-0.850197	0.244625	-2.93912	1.67356
		0.0749564	-1.1876	-0.0502734	-3.12368	2.82945	-0.819816	0.151694	1.76235
		0.0182838	0.346684	-1.65392	2.82287	0.890396	2.25046	-3.0144	-1.3303
		-0.00531912	1.26022	0.105217	2.93602	-2.86453	0.282187	3.10005	-0.114321
		-0.019564	1.48976	-2.69247	-0.820376	2.14691	-2.323	-0.11222	0.0760656
		0.16149	-2.75586	-0.298268	-0.135616	-0.0176147	-2.25536	-0.0124352	0.0911732
		1.25987	3.05194	-2.77088	3.04342	3.1365	-0.0877975	-2.79522	0.197691
		-3.07529	2.25495	0.339744	2.9562	2.631	2.82488	0.497393	2.831
		1.6484	1.72099	0.00857669	-0.140367	1.44351	0.45611	0.0163238	-0.408337
		0.15209	0.18194	0.370933	-0.36753	-3.08028	0.00617686	-2.39859	-0.0534804
		-0.0748373	0.248009	-0.00479494		0.194698	2.29763	-2.95945	0.48692
		-0.130842	-0.0215477	-2.74103		-0.062728	-1.2342	-2.50046	-2.33348
		-0.0328663	-2.94295	-0.0298736		-3.02512	-1.63546	1.55537	-0.109014
		1.5825	0.232797	0.129676		1.20215	0.354405	-2.64582	-1.05399
		-0.0355589	1.46799	-2.9313		-1.08657	3.03022	-0.293711	-0.698487
		-2.88543	-2.69023	-0.240735		0.0387874	2.01528	-2.63436	0.931328
		-1.56029	0.314277	0.291529		1.63929	1.11717	0.113924	-0.20226
		1.41704	-0.900254	0.0342601		-1.77304	1.85072	-2.67295	0.347271
		0.39822	0.360903	0.703733		1.41385	0.075495	0.53987	0.186631
		0.0306224	-0.19075	0.275243		1.83203	2.69511	-2.50148	0.149759
		-2.5094	-0.951749	-0.0950079		1.7304	2.21671	3.10005	0.151827
		0.945369	-0.166149	1.4274		-1.27613	0.0817591		0.0412696
			-1.51606	-0.000248485		0.280642	0.221413		-0.403331
			2.50037	2.58311		-0.0314246	0.0454671		-2.77609
			-2.93577	0.162852		-2.04873	-0.359858		2.91385
			-2.74611	-0.358929		0.229625	0.02817		-3.05984
			0.085508	0.463176		2.94243	0.205161		-0.948556
			1.59041	0.413499		-3.12858	0.694022		2.65734
			0.0263439	0.714136		-3.07758	0.289924		0.0282747
			0.102075	-0.0219132		-1.69826	0.211257		-1.79713
			-3.13826	-3.03208		0.21031	1.71013		-1.89454
			-0.0492511	-0.146823		2.98352	-1.97725		-1.76661
			0.0730414	3.13071		-1.88962	1.6598		0.202766
			-0.0595045	-2.97645		-0.879683	-2.9585		-0.0848261
			3.02961	0.19465		-3.07524	0.206815		0.166431
			0.106184	2.9126		1.34301	0.207339		-2.78308
			0.0636468	0.777458		1.43651	-2.02285		0.0918992
			1.43638	-2.91396		-3.02307	-0.131615		0.227898
			0.145572	0.143322		-0.00118244	-1.46529		0.274783
			1.69377	0.106706		0.0892488	-2.95449		0.16048
			3.10517	-2.31369		0.236466	0.0721812		0.329735
			-0.195714	0.129714		-3.06219	0.335313		-0.0711045
			1.07368	-2.93483		-1.85856	2.67754		-1.37043
			0.062257	-0.217362		-2.91887	-1.82894		0.998601
			1.67042	-0.00494185		-2.05664	1.30213		-0.108861
			-2.80146	0.0721946		1.66464	2.92745		0.0844287
			-2.63689	0.194649		0.101893	-3.0738		1.3327
			-2.93607	1.10845		1.4585	0.594543
				-0.0982935		0.139156	-1.90476
				0.0592273		1.47172	0.0811878
				-0.0319444		-0.0137152	-2.21397
				1.18645		2.76248	1.78244
						-2.15684	-1.00185
						0.389941	-3.01918
						-1.56206	2.2264
						2.87733	2.26882
						0.200805	0.313685
						2.24049	-0.754048
						-0.974229	0.117616
						-3.08754	0.141896
						-0.129342	0.0926309
						3.07202	-1.564
						0.935316	-0.0748459
						0.187585	0.165729
						-0.139952	1.61243
						-2.99895	0.127835
						0.0602981	1.38809
						0.494864	0.127674
						2.91753	-1.74303
						0.35913	-1.72148
						1.59953	-2.20776
						1.61087	0.190998
						0.212109	0.134941
						0.136189	0.0119308
						2.49904	0.266271
						0.0297231	-2.47668
						0.771534	0.116526
						-0.0521668	0.102871
						2.62311	0.150271
						-0.00755358	-0.0309167
						2.94593	-2.35039
						3.12153	-0.342529
						-3.09337	0.0623771
						3.10373	-2.33985
						-0.010376	-1.61478
						-2.69283	-0.0684373
							-1.81064
							0.936834
							0.0573462
							-1.95047
							1.64045
							2.00018
							0.163542
							0.557032
							0.437496
							0.103494
							-0.0363521
							0.443329
							2.8174
							-0.677225
							0.144578
							0.0924703
							0.132723
							0.612882
							1.98204
							-2.57253
							0.274184
							1.96969
							-2.03462
							-2.05473
							-1.5381
							3.07427
							-2.04088
							2.57449
							3.04154
							1.97795
							2.9808
							2.24611
							0.0110315
							-0.776225
							3.12809
							2.23638
							-0.0144392
							-2.08872
							-2.9967
							0.0180667
							0.0898457
							-0.460103
							-0.0474543
							-0.207674
							-2.2548
							0.172484
							0.121038
							-0.239627
							-0.339529
							0.0649632
							1.757
							-2.37949
							-0.191169
							0.0812587
							3.11752
							0.24188
							0.971802
							0.398142
							0.0125158
							0.315219
							0.206675
							-0.49333
							2.59634
							0.124615
							0.110608
							0.0543496
							-0.0544691
							-2.00244
							-0.192297
							-2.27531
							0.0123484
							-2.30836
							-2.7377
							-0.278662
							1.49061
							-3.04498
							0.223919
							-0.165956
							0.0663357
							-3.01442
							0.142042
							-2.39359
							0.20698
							0.306798
							-1.86032
							0.113335
							2.97509
							0.0359125
							0.102409
							-2.07056
							0.00156451
							-3.09646
							-2.36886
							-2.04825
							-2.05069
							0.085524
							-1.733
							-2.72415
							2.59854
							1.99474

## Sheet: pcdh17-indel dir pref
Fish	1	2	3	4	5	6	7	8	9	10	11	12	13
	2.77573	2.9164	-1.99771	0.169081	0.0487771	-0.0286699	-0.518939	-0.231273	-0.864842	-0.893912	-0.556485	2.71805	2.54125
	-1.27363	0.276455	-1.58589	-0.00526637	-0.143012	0.247826	-1.61982	1.54227	0.0375322	-2.90596	1.72788	-1.60743	-1.28966
	-1.76031	-0.0132861	-1.44839	0.252609	-3.11674	1.33257	-2.69035	-0.541625	0.516743	2.94409	-2.86447	-1.4614	-1.51418
	-2.34233	2.35089	0.22071	0.31922	2.57918	1.73137	-2.98273	2.84602	1.29328	3.11271	0.464819	0.062902	-0.065615
	-1.96741	3.01653	2.81038	2.01415	2.65166	-1.78169	-1.90793	2.89826	1.07692	-0.0123367	0.0457439	2.50616	2.19301
	-2.19474	2.53114	-2.11235	2.87225	0.00964581	2.72696	2.45472	-1.54757	2.32725	2.88518	2.29318	2.86242	0.977843
	0.0625256	-0.191283	0.173792	1.91712	0.728652	-2.31824	2.55167	-0.492268	1.75822	-2.55061	2.50594	1.53559	-0.942079
	0.0832462	0.192254	-0.741492	2.99056	2.56839	-1.06114	-2.29937	-0.449815	0.536162	0.052073	-2.84312	-1.11953	-0.662654
	0.171481	1.48504	-1.13402	-1.37614	-2.45192	2.80207	0.0111396	-2.04151	2.94079	-1.72577	-0.179033	-0.0577569	2.8556
	0.0592044	-1.54255	0.112171	2.34095	-0.238818	2.94297	-1.63536	2.88796	-0.483576	-1.37719	1.77554	0.258342	-2.98509
	0.682846	-1.07838	0.0276869	1.8551	1.45349	2.10231	0.597011	-0.0204258	0.243496	3.11814	-2.91072	3.14059	-1.31322
	0.474689	-2.52681	-1.87084	2.10334	-2.60218	-0.248375	-0.00389988	-0.663311	2.1123	-2.63066	2.36186	-1.97746	0.140981
	-1.45914	0.097352	-1.07148	-3.03114	1.95998	2.59133	0.568538	-2.94657	-2.09513	-0.29705	-0.774858	3.09806	-0.0766466
	-1.30775	0.89781	-2.3791	-0.0581131	-2.59814	0.377448	0.455532	0.126257	-2.93165	0.17827	1.12426	-2.82103	0.613492
	0.422007	0.425848	0.405971	2.85842	-0.418625	0.119264	0.697915	2.78539	-2.87465	0.25208	-0.703624	2.89923	0.552014
	0.256069	-0.138186	2.19133	-1.92715	-0.240866	1.98773	0.323746	-1.37457	-2.72333	3.03379	0.0899124	0.0849432	1.42699
	0.255362	2.17148	0.0834472	-1.79047	0.0587106	0.119228	2.84062	2.87258	-2.407	-2.87327	0.341014	-1.12028	0.602426
	-1.29567	1.67392	-2.11732	2.8855	0.309217	-0.711883	2.89644	-0.803147	2.47529	0.721832	1.37532	0.153904	2.12505
	-1.02284	-2.73382	-1.75521	-2.54924	-0.295402	0.0355981	-0.322595	0.0127382	2.08695	-3.04287	1.93663	2.86368	0.117724
	-1.49666	0.727737	2.76104	0.125394	2.20616	-0.187905	0.6043	-1.08814	2.89451	2.08302	0.0708692	0.248103	-0.471838
	2.8418	1.53474	-2.10124	-2.8512	2.66797	-0.128529	-0.112796	0.371054	-0.269614	-2.97221	-1.95563	-2.53151	0.724601
	-1.53369	0.28363	1.73375	-0.570825	-2.58516	-0.99412	2.82629	-2.97673	0.252749	-0.0982733	2.52132	-1.35486	0.465361
	0.225582	0.337932	0.277874	3.13498	-0.623011	0.494832	2.61322	-0.29413	0.406135	0.131966	1.73612	-3.0784	0.480195
	0.069898	3.12438	-2.67751	2.98643	-0.674447	0.507296	0.0722168	-0.0264982	-2.90115	-3.01509	0.131184	-3.09235	0.292579
	0.816108	0.0716397	-3.07979	-1.63168	-2.62736	0.194944	2.72002	0.757473	-0.814267	-2.8438	-0.611805	-1.0067	-0.518577
	0.23209	-0.822512	0.260097	0.275987	-0.130756	0.351003	0.201285	-0.771764	1.95432	1.9643	0.774379	-0.178959	0.928383
	0.394578	1.0073	0.266865	0.495725	2.6012	-2.34584	2.68846	2.93104	0.976031	-3.03996	3.02988	0.222038	1.54718
	2.83797	-1.17016	-3.03723	0.120351	3.11926	2.16087	1.91737	-0.334741	-0.339731	2.97375	-2.99746	0.814225	-1.11304
	-0.270938	-2.45422	-0.505593	-2.3282	1.98833	2.11168	-2.50115	-3.03662	-0.000814086	-2.8791	2.88669	2.93934	0.0176292
	-0.140598	0.382165	-1.03389	-2.63968	2.25201	1.01955	-0.293364	2.07164	0.160255	0.363421	2.63241	1.83845	-3.13996
	0.426983	-3.12086	2.22638	0.0829941	-0.194658	0.118123	-1.11132	3.00475	0.967224	-1.72491	-2.97792	0.21615	0.424585
	0.151579	-1.95619	3.06905	1.23112	-1.73738	-0.588058	0.394839	-1.20959	-0.249542	2.29024	-0.302304	2.64347	-3.10892
	2.99164	0.281621	2.61779	1.54373	-0.519188	0.0710265	0.581882	0.349445	0.038991	0.120589	1.81861	-2.64078	0.707704
	0.545176	-2.90437	2.13791	2.32339	-0.0426058	-1.01552	-0.466197	2.75312	-2.02585	2.90088	0.224966	-2.72635	-0.154463
	-1.14608	-2.84178	2.33234	0.351178	-3.10234	0.244055	0.538397	-0.0723878	-0.662375	-0.543552	-1.22211	2.99322	-0.407837
	-2.46008	-2.6853	-2.17076	-0.207729	-0.145681	1.70696	0.012847	-0.434993	-0.325408	0.398654	-0.362394	-1.42747	-0.601848
	2.05843	1.33476	2.3413	-2.98406	-0.00199664	0.75641	-3.00108	0.186144	-1.34277	0.446129	-1.8418	-1.68791	1.46489
	0.236676	0.608387	2.23787	-2.1712	-1.2297	-1.77271	-3.02081	-2.60335	-2.77983	-2.97273	0.137473	-0.593821	-0.559346
	-1.54613	3.01139	0.294605	0.830669	-0.337607	-1.27494	-0.420498	-0.905309	-2.40083	0.775313	2.28405	-0.261093	0.787354
	2.03684	0.197941	0.372592	2.58479	-1.54468	-0.100535	0.931474	2.35428	1.80075	-3.08621	-0.338516	-0.259904	1.38504
	2.28313	0.291147	-1.66252	0.0943389	-0.0672605	2.53225	3.08003	0.334582	-2.25813	-2.70011	-1.42918	0.120049	-0.362331
	0.541538	-2.695	-1.21575	-2.83205	-0.00620266	2.85677	-0.241663	0.568536	-2.61317	2.70786	0.289327	-0.125059	0.281434
	0.520486	-0.134438	0.189051	0.585258	-1.62226	2.46357	2.56509	-1.35255	1.99776	2.16872	-1.83194	-0.0300328	-0.985411
	-1.78162	2.86642	-3.04098	-0.663965	-1.02514	-0.0532553	-0.0204357	-0.0352363	-0.0416647	1.27851	-0.100735	-1.11292	0.515615
	0.51931	-1.3517	0.0379729	1.46939	-0.402227	0.175206	0.136465	0.0957934	-0.0555514	0.415586	1.22319	-0.639367	0.479516
	0.419865	-3.02632	0.214413	-0.687319	2.61325	2.97684	-1.06975	2.03894	0.167174	0.514467	-0.568905	0.622639	-0.243443
	0.237335	0.0158588	-1.10711	-0.959426	0.0168564	-0.448499	-2.56888	1.68999	-1.46509	0.159646	-2.94234	-2.85385	-0.724416
	0.0670883	0.283228	-2.82821	-0.765758	2.43865	-3.10898	-0.0155911	-0.675843	0.26842	-2.54519	-0.437275	-1.195	0.773383
	0.29358	1.99259	0.391026	-1.41675	-0.322348	0.128617	-2.35983	-0.0781554	-0.205922	0.17051	-1.18305	-0.125276	2.21263
	2.99522	1.69354	1.82728	0.115674	0.206303	0.467176	2.88171	1.24227	-0.806523	-2.84511	-0.0048111	-0.470429	0.242396
	3.00294	-2.08815	-0.219075	-0.585084	-2.24289	3.0099	-0.418359	0.428325	0.0995549	-2.8544	-0.513976	2.34982	0.256435
	0.246512	0.393098	-1.08735	-1.33031	0.370551	0.630607	0.0984773	1.85349	-0.599406	2.99506	0.157422	0.157933	2.09152
	1.78433	0.0176859	0.0522141	-1.54942	3.13388	1.24044	3.0414	0.0592287	0.090001	-2.04741	0.497818	1.48786	-0.492689
	1.22455	3.00003	0.292085	0.196751	-0.324548	-1.38481	-0.208595	-2.19291	-2.42857	0.246716	2.58939	0.310082	0.238402
	-1.16349	0.0193493	0.0438417	-1.13971	1.88286	0.715982	0.202915	-0.805768	-2.95438	-0.837967	-1.70853	-0.145583	1.94562
	0.326338	-0.45111	-0.294674	1.71958	-2.60104	0.9949	-0.0332802	1.94862	3.04248	-3.04402	-2.79702	0.0249261	2.32462
	-0.409384	0.431463	-2.22577	1.65691	-3.13906	-0.0602228	-0.426148	-0.483785	-0.710185	0.00484738	0.488619	1.48786	-2.65154
	0.212612	2.69882	0.127266	-3.13485	-0.0135953	0.635001	0.144927	-0.795686	-0.616621	0.131173	-2.50845	0.360657	1.18107
	0.788597	1.56066	2.25754	0.356895	-0.436804	-0.0551447	-0.302564	0.642662	-0.301647	1.49593	-2.63768	-2.65389	0.426999
	0.280643	0.0626096	0.127376	-2.70377	-0.0782299	3.12231	-0.136724	-1.14753	-1.7121	-0.0813791	-0.511713	0.310659	-0.0335009
	0.167425	0.000975356	0.121279	0.0710023	-0.121211	1.6455	-1.56632	0.095311	-0.17092	0.267655	1.24424	2.01265	-0.563537
	0.675257	1.53312	0.354391	-0.266399	-0.0523687	0.337787	-0.098233	-1.61707	-1.10155	0.220715	3.07564	-0.202771	-0.698693
	0.280146	0.389711	0.158682	0.427362	0.0626022	0.869194	1.49292	-0.769255	0.556205	-2.29801	1.76363	-0.0416992	-0.367393
	1.07261	1.45822	0.277564	-3.06891	-0.203261	3.11003	-1.14479	0.306889	-0.346995	-2.85923	0.229991	-2.72294	-0.88776
	0.316619	2.96825	2.03218	-0.476556	0.181172	-0.11905	-0.802929	-2.74888	1.97592	2.5789	1.22847	-0.0463544	2.38181
	1.29508	0.0291595	-0.505873	0.24498	-0.453857	0.760631	0.104631	1.67177	-2.40083	-0.260331	0.439198	-1.65261	0.0948304
	-0.0996278	-1.65138	1.86817	1.96769	0.869416	0.028844	-3.02086	-1.1035	3.13724	2.99586	0.365099	1.90869	1.24633
	-0.0353286	-1.12553	-2.92732	-0.0689536	-1.51286	2.19651	-0.0171668	0.672965	0.023286	0.177481	3.11894	-1.27867	0.831651
	0.81064	0.0693181	-1.17004	-1.55301	-0.187401	-2.32326	0.136259	2.88931	-3.02431	0.0607188	-1.67235	1.0942	0.990579
	0.707623	1.98463	0.332757	0.275223	-1.27164	-0.972272	-0.106092	3.03042	1.83969	0.561328	2.4074	-0.158017	0.32831
	2.94754	-0.739868	1.68679	0.165505	0.0576152	-0.734508	-0.176912	-0.594301	-1.28873	-3.08872	-1.38562	0.0343763	-0.836257
	0.154306	1.86582	0.0569624	2.33709	2.34511	0.525466	-0.201604	-0.215567	2.14862	0.154055	-0.100744	-2.8576	0.129323
	-3.07777	-1.5303	0.946159	0.0266152	1.55876	0.729657	-2.31533	-2.92893	2.40896	1.70367	0.111666	1.84704	-1.51082
	0.524631	0.202023	0.164975	0.0559634	-1.12026	0.148001	-0.715415	0.253401	0.170488	-0.299144	-3.06975	2.71427	0.362882
	2.99662	2.26678	0.220478	0.818919	0.248869	0.012531	1.75122	1.26381	-0.108259	1.7406	1.05678	-2.15894	-1.01858
	2.11552	0.549712	-2.74829	2.77132	0.988696	0.0117143	1.02062	-0.131489	1.93103	-0.0621847	-1.70238	0.813852	-0.0694458
	-0.0397517	0.193816	-3.02321	0.153314	-1.16876	-3.09091	0.13295	0.30603	-0.399615	0.27186	-2.94472	0.447131	0.134743
	-2.07291	1.53682	-3.02474	-0.232892	-0.847657	1.91729	0.673719	-0.538464	0.0533203	0.107836	-0.288148	-0.163297	0.112631
	0.420509	2.54037	-0.0091703	-0.138189	-0.697721	0.479701	-2.44694	-0.882828	0.0273922	2.11029	-2.46097	-1.70447	-0.00332206
	0.447979	2.04519	0.128031	3.09522	-3.0772	-0.999429	0.131975	-0.765987	-0.504704	-0.103691	1.20655	-1.84415	-0.389707
	0.290492	-0.303871	-0.000403762	0.088783	-1.44225e-05	1.41696	-0.853309	-2.29649	-0.378358	-0.0219962	-1.63336	-1.83877	-0.180816
	2.41623	2.12861	-3.00394	-0.162386	0.18267	-2.88174	0.0214181	-0.667047	-1.07678	-2.26592	-0.037216	-0.0289608	0.0679023
	-1.34333	2.20959	-2.14772	-0.0417614	-2.92359	2.58195	-0.145175	-0.204784	0.120231	2.98848	-1.50819	-1.04498	0.0346809
	0.324612	0.696177	0.909962	0.0678102	-0.0729822	-0.152806	3.07132	0.798199	-2.4016	0.0243823	-1.49702	-0.610584	-1.00899
	0.1683	0.0921715	-0.777517	0.197971	-0.795473	0.119574	-1.57891	0.250658	-2.33194	0.173384	-0.0575038	-2.58421	0.0427863
	0.158908	0.41904	1.64686	0.101598	-0.119776	0.477658	0.124939	-2.2872	-0.117831	-2.01987	-1.76807	1.90822	2.19287
	-3.09569	2.20959	-1.18592	-2.86585	-0.818732	-0.0427387	-0.110725	0.725482	-0.784507	0.263857	2.93462	-1.44684	0.59423
	0.203854	-2.3322	-2.07445	-0.293702	-1.42519	-2.15702	0.0951606	-1.38052	-2.62854	-0.410008	2.91005	-2.24046	-0.934915
	-1.86381	-1.61974	1.83445	-0.0947908	-2.16407	0.107304	-0.688888	1.24177	-3.12347	0.0791647	-1.7497	0.863782	-3.0104
	0.271531	-2.50312	-0.00524041	1.86771	-0.741482	-0.467106	0.33415	0.320586	-0.106057	0.78446	1.58623	-0.0592673	2.48238
	-0.68147	-2.7006	-1.97223	-0.211262	1.86544	1.50865	0.623012	1.88043	-1.79605	1.64481	-0.0231725	-0.00509059	1.18737
	0.46052	-2.98213	1.97381	0.0462993	-0.0432841	-1.47085	1.59402	3.0831	-0.747285	0.336696	1.62859	-2.52454	-0.238522
	2.42605	2.8979		0.0259583	0.0680734	-0.522922	-0.0759795	2.03691	-0.160432	0.471643	-0.874403	-0.117363	1.34486
	0.555161	1.27979		-2.22547	0.857368	0.513642	0.13414	0.354713	-0.558279	0.0754663	1.52701	-2.62136	0.555081
	-0.294902	1.75505		-1.23952	-2.4071	3.02123	-0.139462	0.46024	-3.06937	-0.499437	1.60166	-0.0894984	2.77938
	-1.16763	1.57438		-0.039172	-0.726082	-2.08242	-0.819478	-2.33332	-0.115829	1.99287	-0.472663	1.99558	-0.143984
	0.0329596	-2.72276		0.315726	-0.239825	-0.0135024	-0.863042	-0.0817793	-0.411656	1.52521	-1.61261	-0.252502	-0.00863072
	0.211797	0.641556		0.134025	2.99479	0.0418371	2.83571	1.32201	-0.877776	0.113596	0.377149	-0.386519	0.301125
	1.27574	0.256668		0.0713	-1.62655	0.990933	-0.778448	2.66135	1.97779	0.862982	0.182335	0.581939	1.11201
	3.08924	-2.02039		1.40586	0.340191	-0.247518	0.0766087	-0.333741	-0.365015	-0.034309	-1.23539	-0.108805	-0.981279
	-1.14507	-0.28173		3.0804	-1.40181	2.93032	-2.39774	1.34406	0.0593614	0.0729615	1.80583	-0.324096	1.45802
	1.14279	-0.504359		0.979252	0.0376496	-0.0947154	-0.0448364	-0.974117	2.22623	1.69617	0.530128	-3.13069	1.45657
	-2.72484	0.270007		1.29535	-0.0400852	0.608945	-1.10295	0.51769	2.15037	3.10444	-2.82908	0.375288	2.54563
	1.16721	1.55993		-1.42996	-0.0806841	-0.703193	-3.07879	1.64216	-0.592031	0.0921211	0.978477	-0.982599	0.40045
	-1.5533	-2.43224		0.0241919	-0.44525	0.057339	-0.185855	2.75212	-0.0477935		2.85601	0.0130944	-1.38631
	-2.73096	2.99409		0.116451	1.66255	-1.96848	-2.91869	0.270291	0.0541267		-0.508868	-2.44903	0.677462
	0.551392	0.319533			-0.830027	0.60099	-1.04926	0.57013	-0.302211		-0.0533111	-1.77851	2.92319
	0.381252	0.0481456			0.283852	-1.93436	0.208046	-1.49941	-0.0116918		0.0242869	3.11907	-0.0973086
	-1.97945	1.79783			1.67872	-2.05446	2.07951	2.86832	0.17764		0.0884926	-1.94517
	0.861708	1.13696			-1.87133	-0.395957	2.84523	-0.299034	-1.12599		-2.8895	-2.0406
	-2.82162	0.0852944			-0.265256	0.308513	-2.38882	-0.346549	-0.35129		1.07862	0.21139
	-1.14251	0.0658645			-2.57443	-1.41446	0.834678	-0.31811	-0.256566		-3.07865	-0.409464
	2.18732	-2.97862			0.0585526	0.361302	-2.31015	1.17909	-0.857509		1.31686	2.69039
	0.290876	-2.53199			-0.120477	-1.51259	0.274507	2.97082	-0.910615		1.25449	0.295496
	1.68335	0.204139			-1.81522	1.66241	0.0609581	2.5094	3.11376		-2.26091	-1.39525
	2.86565	3.00375			-1.30727	0.241977	1.95089	0.952675	0.349047		3.08478	0.613372
	-0.00874993	0.257306			-0.633906	-0.661911	0.0358643	0.924912	-0.698724		2.17439	0.189855
	1.1244	1.69352			-0.823828	-2.47939	1.71899	1.18562	-1.26823		1.07526	0.559335
	0.5361	-0.354072			-0.249029	0.184973	1.42189	-1.78709	-2.42059		2.86459	1.67429
	3.11333	0.265095			2.13204	-0.155664	0.196109	0.576728	-0.0811431		1.32893	-0.0856524
	0.0611963	2.27701			-0.0209234	0.296737	0.25122	-0.89122	0.344071		2.83794	-1.7156
	1.54993	0.305924			0.0798507	1.85234	-1.42656	-0.357276	-0.881293		1.83665	-0.253998
	-1.83074				0.542937	2.63547	1.86216	-0.34823	2.52429		-2.17891	-1.20773
	-2.11507				-0.493979	-0.154356	1.7894	-0.683001	-1.05039		-2.94548	-0.223096
	0.397846				-0.0506636	0.095224	1.6487	-3.11765	-0.998027		-0.0436148	0.000523907
	1.18114				-1.91011	0.0241115	1.83716	-1.89436	-0.164243		-0.0353341	-0.244892
	-1.43437				-0.897304	-2.63974	0.125943	-0.0206271	1.68836		-2.72191	3.10128
	1.47404				-2.26498	-1.0312	0.282985	1.04565	-0.00875029		-2.50191	-1.28553
	0.211754				0.192701	-0.578282	-0.20488	-2.86566	-0.80136		-2.90498	-0.0188151
	2.1116				-0.0531934	-0.489963	-0.762992	-0.0579456	2.00707		-2.77775	-0.640441
	1.95144				3.01914	0.258125	-0.517255	0.283881	0.35455		1.15387	0.0849371
	1.20936				-0.614956	0.0469869	1.87562	-0.0063755	2.17564		-0.283173	-2.08206
	1.05057				0.254639	-1.97292	0.249491	-0.144168	-2.17739		-2.8153	-0.232019
	1.26717				0.260843	2.37979	0.308103	-0.0874546	-0.816526		-3.08411	-2.19872
	0.1306				1.7796	1.48954	0.226254	2.87563	-2.9305		-2.74468	1.11705
	0.458726				-0.696446	-2.08723	2.47026	-2.48737	0.0229502		-0.977979	-0.00418269
	1.07168				-1.71631	-0.114574		0.454976	2.14417		3.08698	-1.60131
	-0.0616985				-1.29838	2.60308		2.02826	0.032752		1.22547	-1.25582
	1.98807				-3.005	2.94345		-0.478825	-0.583886		-1.14569	-2.83297
	0.0873281				-3.12776	1.795		0.671372	-3.08529		-2.548	-0.031461
					0.744787	2.83908		-1.42642	-1.04244		1.48687	0.217121
					1.54816	1.66561		-0.0958438	-3.09553		3.12125	0.109103
					1.21697	0.0487961		-0.22749	0.0320782		-0.0203772	0.853617
					-1.81733	1.59563		0.569047	-0.209584		-0.00651563	-0.590825
					-0.860202	-2.45717		-3.02322	-0.295536		-2.30356	-0.431282
					-0.17708	1.52661		-0.0524941	-0.3527		1.26509	1.22327
					-0.954848	0.142478		-2.63101	3.04675		-0.0332661	-0.221307
					2.26929	-0.400575		-3.10223	1.43746		-0.0727031	-0.173089
					1.65516	0.225875		-0.818045	-0.715871		0.0502215	-0.37683
					0.15993	1.12288		-0.477726	0.0598931		-2.53211	1.04694
					-2.62041	1.54103		-0.0205203	-3.08352		-1.53199	0.00561123
					-2.95167	-0.166169		-3.05869	-0.916486		-2.89769	0.21865
					0.145687	-3.06868		-0.756395	-2.18237		0.903856
					1.62404	1.48186		0.382981	-0.69047		-0.115533
					-2.58851	2.8242		-0.398542	-1.04226		-3.00441
					-0.16466	0.0575242		1.36498	-2.67304		-2.08118
					-0.206779	0.429906		-3.13448	-2.54894
					-0.0253128	-2.97366		0.296649	-2.33846
					1.66548	2.85251		0.478656	-0.941838
					1.65128	0.184902		0.245793	0.999585
					1.55783	-3.02697		-0.542197	-0.0229697
					-1.30164	-3.07532			-0.493164
					-0.15747	0.0995231			-1.65773
					2.36926	0.618699			-0.310236
					1.29595	3.05915			-0.221082
					-2.80378	-0.148721			0.0527006
					-0.578677	0.495263			1.58712
					1.34238	0.224162			-2.93936
					-3.06906	-2.42075			0.135073
						-0.218617			-1.48352
						-0.0587445			0.0418431
						0.136417			-2.38774
						3.10808			-0.579006
						1.27734			-0.505285
						0.0318373			1.84373
						-0.0554484			-0.278993
						2.95048			3.09256
						1.58684			-2.14647
						0.669429			3.12426
						-0.077277			1.75439
						1.78147			0.0844894
						1.34495			-0.194686
						-2.62012			-1.51721
						-0.197723			-0.685644
						-0.169978
						-2.75149
						2.97198
						2.88401
						-2.79517
						-2.88725
						-0.0104159
						2.92022

## Sheet: pcdh19-indel dir pref
Fish	1	2	3	4	5	6	7	8	9	10	11	12
	2.58851	-2.59843	-1.41999	-0.0354888	2.03169	0.110793	2.65951	-2.04504	-3.02408	0.0756589	-2.01578	-0.174934
	1.98062	-0.923558	1.88502	-0.236458	0.409778	2.97652	-1.64198	-1.41274	0.141282	2.86371	2.15434	3.06723
	-2.43032	-2.35436	0.290947	2.34336	-0.233349	-2.99803	-0.239776	3.11303	-0.00926553	2.40314	2.70775	2.60026
	-2.48602	-2.45517	1.84523	2.29056	2.92324	2.56019	2.94891	2.37465	-1.18431	2.33308	0.2276	-0.0831345
	2.18401	-0.303197	3.09479	-0.456445	0.651488	-0.998492	2.70563	2.14595	0.535279	-2.73713	0.971715	-1.07482
	2.8214	2.75248	2.08721	-2.19272	-2.15334	-1.01133	2.30787	-1.84326	2.8431	-2.28209	2.66129	0.506568
	2.07632	-1.06589	0.501156	-1.98495	-2.97949	2.79542	0.362115	2.33297	1.72033	2.37255	2.72434	-3.04022
	3.04138	1.97329	0.221463	-2.00707	2.14955	-3.115	2.13509	2.64637	0.0304998	-2.38437	-2.05527	-0.0275146
	2.42741	-1.22417	0.438748	-2.04752	2.67377	0.147005	0.787587	-1.31412	0.363462	2.98529	0.57116	-0.685658
	1.87979	-0.922373	3.11326	-2.4703	0.756662	-0.330016	-2.00991	-2.11323	2.55966	-3.12664	-0.528387	-0.0734873
	2.28719	-2.88982	0.676623	2.43851	3.14141	-1.35984	-0.147059	0.0209787	-2.88603	2.9518	1.47811	0.495669
	-2.69784	2.51093	0.0477067	-1.97506	-2.53158	-1.60588	2.67012	-2.21077	-1.76771	0.520782	1.50431	-1.43036
	-2.50756	-1.72658	-1.86539	-0.145229	-1.57681	2.32726	2.10875	2.67643	-1.56927	3.08107	-1.43875	-0.974726
	2.52719	-2.92123	-1.1964	1.89211	2.88116	-0.643982	0.24682	-0.661148	0.418039	-2.05381	-0.0119236	-0.216818
	-0.0739651	-2.33634	2.16955	1.25986	2.82328	3.07521	0.421926	0.0811946	1.92086	-2.8401	2.87359	2.13213
	0.259591	-2.33939	1.15571	1.58054	-1.71415	2.03992	2.93448	2.94501	0.0919332	3.07778	0.404315	-2.68759
	-2.69656	2.40785	1.91543	1.96339	2.46274	2.8145	0.0685205	-2.50311	-0.035398	0.0926638	1.05475	-0.746598
	1.36446	3.0774	2.04362	-2.11891	0.316295	2.52221	1.75854	-2.4536	-1.37685	2.91363	2.93203	-1.58669
	2.21227	2.28862	0.422981	-0.118071	0.0455983	-2.16341	-2.66134	-1.40424	-2.37948	-2.13169	0.0279315	-0.903307
	2.04458	-0.206831	1.76806	1.68921	0.863909	-1.23277	0.122467	0.165746	2.53945	2.35933	0.153429	1.92295
	1.99147	-0.251718	0.0926756	-0.0848795	2.89507	-0.78578	0.942909	2.52883	-2.8003	2.84652	1.59645	0.014592
	2.09601	-0.613938	0.0929014	2.12268	-1.7078	-0.218752	-2.50764	-0.374642	2.77969	-2.37809	0.159002	-0.412937
	-2.52868	2.82602	3.05231	1.03653	0.614153	0.570143	0.152489	3.09966	-2.7472	-2.02812	2.86875	2.5573
	-2.6697	0.0757669	0.25536	2.56716	2.94375	1.07414	3.04932	2.44691	1.99092	2.26955	0.314916	3.0887
	1.94389	-0.684522	-1.30809	2.65139	2.10306	0.23764	0.282176	-3.01696	1.93513	0.262057	-0.155153	-1.15539
	-2.5702	-2.61695	0.556126	1.13515	-2.51502	0.554267	2.28124	2.27703	2.90615	-2.71691	2.16246	-1.15452
	2.78168	-2.51896	-0.422832	0.00560801	-0.606721	0.522682	1.72801	2.77738	-3.03426	-2.52259	-0.238754	0.117899
	2.66045	-2.95064	-0.585239	1.80141	0.820385	-3.05328	3.0376	2.56532	2.33681	0.0701972	-0.52976	0.0689427
	2.94247	2.37516	-0.829996	1.75906	2.71127	0.1078	-0.987261	2.79883	-0.15695	2.83099	-2.93518	0.170587
	-2.59615	-0.137834	3.12982	0.083563	0.0801695	2.55148	2.73511	0.211088	2.00478	0.137333	-1.22604	2.97378
	0.140494	-0.758216	0.177304	-0.0671886	-1.3146	2.66277	3.10539	3.0703	1.91672	-0.116318	2.79064	0.221698
	2.59257	-1.46622	-1.88762	-0.167395	2.84883	0.634159	0.908057	-2.88613	2.36561	-1.96384	-1.0251	1.57125
	-0.0891253	-0.38178	-1.83003	-0.182863	0.394482	-0.69135	0.0669005	2.22354	-0.30736	-2.66374	0.191108	3.02986
	0.222384	-0.762666	-1.41869	-0.554119	0.535012	2.91265	2.33336	0.358042	0.489999	-2.79894	-1.06024	-2.14784
	-0.139894	0.112255	-1.57896	2.99881	-0.0874117	-2.80905	-2.04033	1.41618	2.65845	0.420376	-0.327272	0.37192
	0.214436	2.95627	-1.40684	1.50994	-0.443064	2.23036	2.30277	-3.14036	1.94597	-1.06417	-1.64974	0.324355
	0.721486	-0.501795	3.11995	-2.66844	-3.04502	-3.01147	0.954516	2.77184	0.0683357	0.0568358	0.293924	-0.296113
	-0.118999	-0.148441	2.65403	-2.77638	2.97028	2.66897	2.28935	1.30187	-1.05085	-2.97371	-0.671034	0.311932
	0.649297	-1.10919	0.183525	1.49069	2.82253	1.85957	1.32672	3.0432	0.0271613	2.27528	-1.74687	-1.15032
	-2.58828	-0.832558	0.0760143	0.948046	-2.7311	0.839036	-0.467301	1.49715	0.0337078	2.80225	2.90124	0.21865
	-1.55624	-2.72121	-2.51429	0.00648142	2.15457	2.83548	1.35946	0.227068	0.0229544	-2.38121	0.435265	-2.85208
	2.61707	0.685851	-0.0153525	-0.0418578	-3.04824	-2.10457	2.40908	-0.097146	-1.13994	-0.941654	-2.47501	-2.2912
	0.593546	-0.589312	0.161165	-2.15524	-0.00372113	0.539303	2.30466	3.03363	0.37709	-2.71948	1.81353	1.8584
	-2.51507	0.0694046	-1.44667	-1.6865	0.257642	1.95967	-0.614174	1.45969	0.271851	0.239827	0.587514	-1.84108
	0.0733021	-0.892141	1.32419	0.380788	-2.61683	-2.90471	2.64121	3.09746	-0.0626468	-1.97405	-1.92845	-1.40391
	-3.01598	2.40219	-0.178043	1.63174	-0.170045	0.229694	1.18992	-2.17987	-2.13166	1.68669	2.96223	-2.77784
	2.30131	-2.38487	1.42457	1.81674	-0.507185	-1.64622	-0.0314591	2.01671	-0.607546	-1.19153	1.47181	-0.990435
	-2.68948	-0.725301	-3.03676	-0.323536	0.193984	2.24702	-2.98897	0.36579	-2.13166	-2.62382	0.118557	-0.797649
	1.79705	1.79777	2.92624	1.73345	-1.45184	2.79056	0.73714	-0.452834	0.0863961	3.11546	1.88353	-3.12962
	0.0999227	1.5598	-1.51102	1.45084	0.296767	2.99699	0.170145	-2.25116	-1.66729	-2.36369	0.0671511	-0.631667
	0.0138287	-0.051675	2.72808	2.45214	-0.414675	1.43551	1.95647	-2.93502	-0.0290156	-2.61591	3.00368	2.05075
	-2.96172	0.0921071	-0.0635168	2.32737	2.96498	-3.13003	0.888072	-0.186484	2.34652	-2.57836	1.75968	-0.590007
	-0.0254198	-0.0169967	0.0612308	-0.126479	-0.559215	3.11291	2.88977	-0.0520778	0.0580158	1.3078	-1.3508	0.250084
	0.0903904	-0.00509903	-0.433904	-0.29555	-2.58263	1.93983	0.329756	0.280129	-0.0278723	-2.43572	-0.883495	0.477915
	-0.10122	-0.0416298	0.15612	0.117571	1.63748	-0.160793	2.77774	0.368686	0.13875	2.26415	0.0573621	2.70291
	-2.93872	0.0700079	-0.0382242	-1.91034	0.703563	-2.11462	0.0654772	-2.98928	0.272138	-2.49895	0.143133	0.250084
	0.241453	2.59009	0.139463	0.0530324	1.63748	1.81035	1.38802	1.07252	-1.31209	1.80118	0.212329	0.477915
	0.456961	-0.623	-1.0357	-1.66354	2.77995	2.17198	0.820852	-3.05543	-0.26272	-1.12627	-0.830613	-1.2553
	-0.735518	-1.0182	-0.207305	-2.20434	0.147855	0.214832	1.54529	-2.87449	-2.86751	0.137671	0.260544	-0.270146
	2.45177	-0.351205	-1.56251	-1.69865	0.887507	0.307722	-3.02702	2.36988	2.70766	-1.22214	-1.03553	0.32987
	-2.59529	0.104806	2.17417	2.57217	-3.11908	0.281173	1.29806	0.478815	-1.18407	0.479589	0.306081	-1.3517
	-2.59877	-0.0221695	0.114216	0.00584234	1.93844	-1.30206	0.0696966	0.330845	-0.226932	0.214271	-2.71747	-2.97941
	1.24877	-0.036018	-3.01131	-2.477	2.88006	-1.3683	1.56743	0.449057	2.13194	2.19579	-1.61203	0.0507629
	-3.11581	-0.266132	0.0810456	1.64039	0.772829	0.0687491	0.806688	-0.704199	-0.163616	-0.406245	1.94927	-2.85251
	-1.89761	0.302921	0.146122	2.95865	3.0036	-0.017729	1.04638	2.10943	-1.64154	-1.41984	-3.01181	-1.73494
	0.160574	-0.967983	-1.84703	-0.0338909	2.17531	2.87459	1.35883	0.193151	-0.669217	-0.00516382	-1.35493	0.622476
	-2.61269	3.03681	-0.987714	-0.0887192	1.70705	-1.33036	1.18785	0.722509	-0.363	2.57168	0.258274	-2.89812
	2.89844	-0.975475	0.237848	1.8157	-0.0172505	3.02929	2.89639	1.19637	-1.57237	3.05791	-1.68452	0.237929
	0.593916	1.41325	0.104614	-0.137105	2.81463	-1.38142	1.90514	0.483038	-1.64154	-0.859446	-0.198576	2.14458
	-2.48611	0.866867	1.54351	-0.333844	-1.32018	2.83097	-1.39708	0.359595	-0.669217	-2.59865	-1.8203	-1.26185
	-2.02015	-1.00577	0.00855557	-2.18392	0.683622	2.79079	-1.03026	-3.06377	-0.363	-2.25194	0.133013	1.20658
	2.10066	-1.15884	3.06729	-2.8217	1.29931	-2.56035	0.0641953	0.392052	-1.57237	2.99151	0.158107	-0.889929
	0.0240586	0.131139	2.94592	1.34248	0.0172754	0.513285	0.687262	2.16791	-0.0733272	0.752315	-0.3053	2.06454
	2.76228	-0.343024	-0.258312	-2.1025	-1.74562	3.12202	0.439573	0.207043	-1.59436	1.5861	0.126015	-0.442747
	0.014411	0.103085	2.68837	-0.00226037	-0.267392	0.2835	0.418472	0.381944	2.96348	-0.46184	0.214419	-0.845045
	-1.16889	-0.00150012	-1.38328	-0.0506175	2.27622	-0.0719901	1.18722	2.33741	-1.0394	-2.33454	2.72559	-0.268856
	0.339782	-0.739885	-2.95925	0.0959725	2.83121	-0.503725	-2.46499	0.724626	-0.00471457	0.141269	0.0394386	-0.122409
	-0.0388218	0.110327	-1.18715	1.88214	2.9411	2.3791	2.62253	1.05904	1.73131	0.526945	-0.301981	3.02403
	-0.959158	2.93943	-1.59477	2.59925	-2.54366	0.353963	0.75176	2.10619	0.240585	0.11384	0.240127	3.12553
	0.251108	-0.0187869	0.185225	-1.91279	2.64239	0.647224	-2.65328	-0.515693	-1.46153	2.00539	-1.09171	-0.663426
	-2.87859	-0.094216	-0.184348	-0.113929	-2.28836	-3.0068	0.370289	1.86887	0.23912	2.41028	2.30572	-0.480805
	-2.5254	-0.586416	-2.97234	1.47213	2.30454	2.58494	1.37619	3.08746	3.13707	-2.94665	-3.07443	0.11937
	-1.52148	0.227096	-2.5242	-1.02758	-0.266166	2.068	2.72339	-0.966563	2.30857	0.48686	-1.04963	1.74461
	-3.09885	-0.922465	2.42157	2.11295	-0.247592	0.42843	0.456146	0.421957	-2.62724	-2.57687	-0.953343	-0.625888
	1.93545	-0.00890787	-1.83538	1.30405	-1.93636	0.568278	1.21571	1.04677	-2.27428	2.08853	-1.56669	0.0756042
	0.336188	-0.00824385	0.330335	-0.061169	-1.27651	-2.53326	2.38619	-2.38882	0.265683	-2.30342	2.13182	-2.97326
	-0.394356	0.347457	0.180484	-2.17032	-1.08349	-3.04446	-1.83358	0.589063	-1.74822	1.78111	-2.7069	-2.78404
	0.111098	0.0197479	-0.336644	1.75214	0.188903	-3.09475	0.659495	2.93125	0.164752	-2.94504	-2.69141	-2.42659
	0.0577429	-2.71106	0.149428	2.68217	-0.701624	0.186544	-0.404553	-3.06919	-0.451727	2.60548	0.118136	3.12999
	-0.0162396	-2.25581	2.2484	-3.09209	1.8948	0.436187	0.952508	0.0778746	1.40759	-3.02775	-1.8662	-1.86186
	2.17924	0.454622	-0.029046	0.399531	-1.59417	0.651687	-2.15126	1.41328	-0.666871	-0.420988	-2.70228	-0.17048
	0.156542	0.528902	-1.16689	-0.125132	-2.95847	-2.96849	1.74519	-0.0353806	-0.42417	-2.95895	-2.72719	-0.285204
	0.181098	-0.216549	-1.19127	-0.240003	1.79464	-1.25427	-1.1806	0.328353	3.04164	1.29517		-1.63161
	-1.50742	-3.10349	0.138491	2.66911	-3.03411	-3.10004	-2.53423	-2.54826	-0.687972	-2.07229		-2.4084
	-0.0148963	0.171681	-1.18514	-0.0755146	-2.3608	0.297277	-1.06027	-3.0598	0.301025	1.77394		0.125647
	1.00774	0.0479358	0.0071795	-0.126938	-0.031202	0.278461	0.706513	-0.522496	-1.26604	-2.60665		0.220459
	-2.88963	0.235754	-2.58971	0.307123	2.20533	1.0534	-1.25513	0.0267894	-3.09621	-1.0692		-1.32245
	2.88853	-0.195728	1.40982	1.78246	-1.78622	3.11145	0.295828	-1.3835	0.0400974	-1.32047		2.72105
	2.48482	-0.405884	-0.0805749	1.58793	-3.04181	1.01418	-1.30785	0.413668	3.0812	-1.4608		0.0653771
	2.49233	0.231745	1.64852	1.92837	-0.156146	1.88818	0.274352	0.651732	2.79786	0.213546		-0.182683
	-0.863758		-3.12672	-1.71224	2.9437	0.049564	1.14997	-1.11493	-1.24747	1.93181		-1.20515
	2.58645		-1.37627	0.0457374	0.114597	0.214028	0.849827	0.0708878	0.0609994	-1.22032		-2.93373
	0.046235		-2.34459	-1.69916	2.39753	-0.00861935	0.93774	0.0640766	-0.251222	-1.36722		0.0991391
	-0.0185002		1.48416	-2.25069	-2.70148	2.19726	1.93531	-1.04048	-0.247536	-1.1004		0.55337
	0.234148		-3.00674	-0.0850516	0.366384	1.78564	0.93561	-1.41578	0.0666087	0.428093		0.157196
	0.0515941		0.024062	-0.932361	-1.05091	2.41547	0.691859	1.98999	-1.46176	-0.710528		1.83996
	-2.88432		-1.37168	0.0108991	-0.0746585	2.58548	2.86206	2.92076	0.0644961	0.328873		-2.41035
	0.11477		-0.220888	-1.05815	2.07862	-1.32389	0.612035	0.22295	2.65188	-1.66199		-2.55977
	-1.71349		-0.380207	-1.07943	1.2992	-0.505473	0.481912	-2.50789	0.675341	-3.03714		-3.08473
	0.25374		-0.627948	-0.483078	-2.83832	-1.89957	1.40557	-0.398651	0.781203	-2.7448		-1.66193
	-0.209607		-1.35859	1.28567	-1.52244	-1.59354	-1.18341	2.38273	0.304757	2.94091		1.46628
	1.94379		-0.412681	2.15552	-0.211563	-1.66371	0.836187	1.68193	0.149437	-1.56271		1.25953
	-2.76495		2.27632	-0.181946	1.57419	0.199819	-0.613739	3.12125	-0.0754451	0.293482		1.08454
	1.85292		3.01041	-0.187792	0.0196752	2.38093	0.0973255	0.448455	-0.513147	0.202505		0.232259
	0.0836086		-0.156495	0.164186	0.127081	0.20286	0.0905145	0.555172	-0.616851	0.0981418		-2.93327
	-2.30926		-2.93704	0.0501972	-0.0346834	2.04316	1.13601	1.36339	-0.168673	1.53715		-2.81073
	2.58479		2.53522	2.92086	1.97945	0.163304	-0.153192	0.278575	0.117062	-0.160856		1.35229
	-2.30278		2.63484	-2.06454	-2.05703	-0.19332	-2.98833	-1.81353	1.93463	-1.95529		-1.14396
	-0.355367		-1.77825	-0.017751	1.88544	-2.9582	0.271211	-0.954876	-0.0705261	-2.54616		-2.71775
	0.201859		0.190345	0.0939622	-0.0396169	-0.22318	-0.529531	0.257082	-0.275453	-2.94433		2.4664
	0.858624		0.0614336	2.68464	1.45881	-2.36972	0.753792	0.660577	0.0223477	2.58085		-1.00854
	0.147709		-0.822115	-0.515123	-1.64056	0.248748	2.59241	2.93635	0.678624	0.0454595		1.72923
	-2.04749		2.31078	-2.30871	0.288708	0.0511867	-0.104243	0.489727	-2.99454	-3.11044		0.494732
	1.42817		-0.140178	0.0888324	-2.72942	0.508755	-0.0943457	-2.87532	1.30751	-2.96413		1.37854
	-3.04453		-1.88178	2.30439	1.757	-3.13334	0.301722	1.49775	0.0714965	-2.55091		1.292
	0.0335041		0.117823	0.998223	-0.963894	0.664796	-2.95889	-0.236907	0.735028	0.189748		1.30735
	1.88955		-0.713263	1.34022	2.24728	0.061689	0.532267	0.0815669	0.139972	0.471561		1.58065
	-0.451784		-2.25292	0.378234	0.500182	0.450101	0.58947	-0.383111	-1.15048	0.101152		2.21844
	0.131286		1.6602	1.52854	0.114875	-2.80382	-1.94146	-2.03389	2.51914	0.419922		0.202207
	1.70036		-2.05388	2.46338	-3.08239	2.67902	-2.52792	-1.387	-2.80009	-2.66937		0.0103874
	-2.87962		-2.05413	-1.65661	-2.93955	2.1256	-3.05596	1.74409	0.0625347	-2.85896		1.66853
	-0.151625		2.91503	-2.0679	2.13835	0.0645343	-3.05695	2.45222	0.0429473	-0.162447		0.126257
	1.76631		-2.04598	-1.57603	-1.27792	0.278983	0.30166	-2.84607	1.41972	-1.51137		0.0654177
	-2.95459		2.56862	1.79346	3.00831	-2.11764	2.26405	0.918935	-0.0475816	-1.68727		1.49643
	0.170788		1.80182	0.613648	1.10009	-0.228601	0.760112	2.03195	0.522314	3.00808		-3.03338
	-3.13338		-1.80983	3.05524	1.01297	1.36457	1.11744	0.686999	1.38129	0.236479		-3.05878
	-2.87453		2.27592	3.06327	3.00276	1.30886	0.94293	-0.669073	-0.491515	-0.0646284		1.16299
	0.141031		-2.68614	1.67335	1.79885	-3.08373	0.303224	-0.551647	-2.86414	-0.576266		-1.08499
	-1.66757		-1.55721	-3.05418	1.95106	0.0504079	1.1793	-2.82644	0.0530522	-1.96729		-2.49617
	1.89684		0.015433	-1.86714	0.313895	0.128783	1.13585	1.42609	-0.000418024	1.73935
	1.25115		2.20912	0.949712	-2.59923	0.313226	0.441098	0.0139879	1.63853	0.290987
	0.0136523			-0.268792	0.587989	2.30705	2.12127	0.660501	1.04221	1.42703
	0.0165244			-3.01121	2.32901	1.21324	0.192832	1.93593	0.0818583	0.289964
	0.0467025			1.44344	-1.07175	-0.543422	2.01719	2.89531	0.256981	0.265786
	-1.74712			-0.159736	-2.69801	-0.409742	-1.92668	-2.90355	3.13458	-2.87094
	-1.447			0.821928	2.51558	1.65666	2.92202	1.52471	0.0298974	-2.67117
	0.026915			-0.0182373	-2.70701	-2.62654	0.0688598	2.55507	2.95664	-2.5611
	1.95058			-1.72472	-1.63716	0.0741234	-0.800763	1.49557	0.141137	0.176716
	-1.79923			-0.191302			-0.132904	-2.67063	0.155644	-3.11316
	0.0653638			3.10888			2.9696	0.281424	0.208719	-2.12876
	0.195491			1.88309			-1.41807	0.377378	1.84164	1.50488
	1.79701			0.0898311			0.419689	1.41334	0.112253	2.65749
	-0.190818			-3.03515			0.242066	0.0560649	3.08226	-2.67375
	-2.41427			1.64497			-3.05336	-0.238689	1.11109	-3.04572
	0.0110015						-1.38971	0.989116	0.274549	-0.877628
	2.05676						1.20553	0.555776	-1.04276	-1.48263
	-2.59979						-0.650481	1.92659	0.943018	1.54266
							2.51146	3.13978	-0.0681474	0.856251
							0.93546	-3.06552	-0.0201343	-1.43139
							0.0614967	3.05926	-2.35738	0.127607
							1.38638	0.00547207	-0.243225	-1.09073
							0.949836	-2.94821	-2.94182	0.887822
							2.13336	0.33025	1.32723	-2.07268
							-1.58588	1.93406		-1.64615
							-0.00859817	0.0398327		3.09664
							0.450744	0.0266376		-1.82632
							-3.10087	0.674943		-0.566976
							1.8658	-2.90085		1.4298
							0.574075	-2.60182		-2.51334
							-2.72942	1.6211		0.589185
							-2.33788	-0.907486		1.37225
							0.807484	-2.81489		1.40762
							0.648884	3.09824		-0.691023
							-1.00386	-0.948403		2.80821
							-0.774709	-0.387764		1.13357
							-2.91562	-1.65657		-0.554673
							-0.0177981	0.439956		0.0690752
							-0.685356	0.183442		-2.94361
							1.7425	0.098105		0.11964
							-1.71745	-2.9328		2.15136
							-1.15086	-0.113276		1.55129
							-3.03223	-0.808579		0.0786401
							0.597628	-1.32738		1.69756
							0.838966	-2.04426		1.75537
							1.80835	-3.09387		1.91516
							1.6452	-0.855903		-1.65766
							0.753601	-1.80324		0.14345
							3.04138	-1.51479		0.224606
							-0.649755	2.34193		1.68445
							0.171921	0.145609		1.34036
							0.295569	-1.18072		-0.483239
							-2.37888	-1.05863		1.67308
							-0.482936	2.91868		-1.37453
							0.115108	-2.9259		1.91633
							-1.54608	-1.20317		-0.0954482
							-0.166226	-0.309303		-0.403294
							0.278124	0.217126		-0.00229107
							2.73626	0.725814		-0.880209
							0.422489	0.245194		2.94641
							0.134892	-2.52415		-0.210099
							1.14247	1.67385		-0.4787
							0.500903	1.50944		0.0339667
							-1.50219	0.241544		2.88667
							-0.00935329	1.20743		0.249908
							0.197622	1.96729		1.02224
							1.43275	-1.30678		0.224179
							0.0910266	-0.476848		-2.33178
							-2.86059	-0.833944
							1.89322	-0.0184106
							1.29592	-3.06413
							-1.71214	-3.09296
							-3.09123	-0.999804
							0.321716	-3.10454
							-1.075	-2.31092
							-3.05167	2.48841
							1.08116	-0.443279
							0.49613	-0.358002
							-3.0626	-0.446652
							-0.0240688	-1.82573
							-0.839705	-2.60235
							-0.281419	-3.09887
							0.77758	0.163786
							-3.03993	-1.53146
							1.6514	-0.511948
								0.739361
								0.739361
								0.355901
								-1.08721
								0.0275837
								0.0972931
								0.266816
								0.237672
								-2.92298
								0.366209
								0.22647
								-0.699808
								1.31544
								-2.86376
								-3.08885
								2.39438
								1.68329
								-0.135044
								-2.08877
								3.04457
								-1.25038
								2.66679
								1.86294
								1.93559
								-3.02512
								0.256394
								0.0201299
								0.128069
								0.0804086
								-0.909148
								-1.64367
								-0.256012
								-3.12602
								1.67488
								-0.0473681
								2.30535
								-1.16726
								-0.241868
								-0.573578
								0.0406436
								-0.158508
								-0.00580814
								0.992237
								-2.96443
								0.465553
								-0.230547
								-0.492264
								0.171475
								-2.25506
								-2.47525
								-0.651803
								3.136
								-1.66768
								-2.32847
								1.75674
								-2.76571
								1.55963
								-0.0297644
								-0.506676
								0.121126
								-0.00299303
								-0.184291
								0.0896822
								-0.455222
								-0.181402
								2.92788
								1.17046
								-2.53775
								-2.29671
								1.48526
								1.21535
								0.554524
								-2.22101
								-1.75143
								-1.86298
								-3.10571
								-0.704824
								-3.03646
								-0.912833
								-1.03988
								-1.26354
								0.348128
								-0.804657
								-2.22999
								-2.65609
								-2.2256
								0.0326369
								-0.558048
								-0.824205

## Sheet: p-values
		pcdh19-ΔP	pcdh19-indel	pcdh17-indel
	p-values	<0.0001	<0.0001	<0.0001

## Sheet: Δprom dir pref
Fish	1	2	3	4	5	6	7	8	9
	-2.51153	-2.69486	0.276473	-2.39131	0.455608	-2.28796	-2.98457	-2.56582	0.194132
	-2.57855	2.5224	0.0330741	-2.42186	0.068528	3.03156	0.171502	-0.0794035	2.20263
	-2.22542	-2.36067	-2.25049	-1.9586	-2.89808	-3.03199	-0.564995	-3.08644	-0.0961093
	2.79584	0.675447	2.33705	1.90979	2.67359	0.0496846	-0.444699	2.46749	0.533865
	-2.44969	-2.87408	-1.7762	0.0537688	-2.06009	-1.09425	0.260978	-2.10946	-3.08833
	-2.97773	0.524079	2.11694	-0.299706	2.62817	3.12324	1.74748	2.31596	2.8452
	-2.37118	0.70385	0.151472	1.84338	-2.50807	2.12735	1.14813	2.91657	-1.33636
	2.81319	0.696917	0.617195	-1.79648	0.422046	-0.646795	2.05117	-0.0716081	-1.7067
	-2.7388	2.8115	-0.0552677	-1.88267	-1.50848	2.93399	-1.09541	1.13113	-1.76961
	-2.3818	2.55559	-1.27224	-0.0747803	-2.72243	0.275073	-1.25227	-3.11081	-0.17939
	2.89217	0.075756	-0.101232	0.257813	0.228644	-0.150214	-2.02867	-2.41909	2.62956
	-2.65837	1.2517	0.046078	-0.243741	2.51609	-0.724306	1.09048	1.02049	1.52727
	-0.0751763	0.600211	0.545065	-0.182146	2.97847	0.0300555	0.345125	-2.66878	-1.61312
	0.0983491	2.38575	-0.393999	-0.442895	0.567994	0.130761	-2.91396	-2.34224	-3.08215
	1.13965	-2.92223	-2.75287	-0.0748168	0.822442	-0.137423	0.413523	-2.11091	0.308028
	-2.40806	0.843012	-0.228603	-0.338261	0.381747	0.560251	0.316036	1.46176	3.13619
	0.310196	1.81113	0.729356	-2.38652	0.665755	-0.728451	2.46605	-2.72074	3.08367
	0.342329	0.121276	0.125101	2.29475	0.068154	-0.98605	0.255393	2.34604	1.4598
	-2.5587	-2.78985	1.15276	2.29708	2.8066	2.67737	-2.01271	2.51165	-2.98293
	2.85557	-2.6746	-2.83223	2.39176	-1.91425	-1.47369	-1.57338	-2.19601	-3.11564
	2.40251	1.56758	-1.49022	2.02697	-3.03537	-1.81687	2.60794	-1.60156	3.13697
	-0.429601	0.385445	-0.899676	2.3844	-2.78069	-2.45625	2.93112	2.41543	-3.01304
	0.158734	0.91418	-0.896301	-0.305637	0.395426	0.735628	2.04224	3.03335	-0.110349
	-2.6755	-2.85721	-1.11103	-1.79372	0.789699	-1.29806	-1.41105	0.0903706	-2.21491
	3.03991	0.0661385	-0.178519	2.03597	-1.31181	-0.432127	1.07634	0.468999	-0.0302078
	0.0236579	0.0604793	0.499142	0.232651	0.339733	-1.25921	1.36962	1.66052	0.359948
	-1.83992	0.314111	-2.43113	0.423398	0.646743	-0.351014	-0.736437	0.791543	0.589826
	-1.80594	0.204067	-1.75916	-1.49238	-0.635439	2.34796	1.11302	-2.18531	-0.306181
	1.96622	0.229578	0.0134261	2.60257	0.169018	-0.931639	-0.393764	1.53505	-2.98869
	-2.53664	2.28604	3.12086	0.0099061	0.193371	-1.24156	2.75273	2.32619	0.0206314
	0.0588001	-2.4501	2.99058	0.0400445	2.97729	0.0864723	2.15523	-1.83239	-2.88513
	-0.941253	0.0935864	-1.34839	0.0628865	0.361907	0.408961	-0.591603	-2.20868	0.123985
	0.110669	0.224013	1.76279	-2.57645	-0.0167583	-0.155888	2.95428	1.97328	3.0397
	-1.97068	2.08093	1.67278	-0.794688	-2.43871	0.191033	0.331482	1.35951	2.62212
	1.16985	0.381982	-1.80982	2.38086	0.509563	2.38201	2.04347	0.166747	0.311167
	0.506173	0.464675	1.30028	-2.22783	0.0899545	0.364837	-0.327384	0.420025	-2.72545
	-2.54967	-1.4776	-0.324889	-0.683816	-2.40888	2.31848	0.322028	0.426056	2.25111
	-0.287535	0.364262	-2.47175	2.29398	2.3706	-2.68009	1.94043	1.66789	0.573032
	0.507036	-2.89061	2.86042	-1.8659	0.504188	2.56363	0.588003	1.65014	1.55358
	2.94051	2.84472	-1.35897	-1.86854	2.07614	0.291311	0.43569	1.95923	0.598429
	-0.0874596	0.0226728	-1.94502	-1.51868	0.457027	2.06651	0.0173836	-2.43749	-1.27921
	-0.38727	-2.79289	-0.542737	0.157002	0.321472	0.0106073	-0.0705912	-0.0395379	0.0435054
	-2.70405	-0.939414	-1.84378	-0.0567854	-0.0509673	0.0126742	0.451516	2.02038	2.59484
	1.68882	-2.47239	-0.59923	-0.729136	-0.0195422	0.393481	0.593392	-2.65607	-0.545721
	-2.78667	-0.07085	1.48551	-2.35703	-2.75345	2.84189	2.70522	0.082795	2.94511
	0.0626616	2.40462	-1.76565	1.72616	0.0511189	-1.36987	2.4944	-1.99852	2.78211
	0.774968	0.49487	-1.9293	-2.45595	2.13527	-0.506765	-1.1783	2.68579	1.12656
	-2.21919	0.491264	-0.248429	-3.08005	0.107456	0.0660338	0.0420652	1.75212	-0.0508599
	2.88958	-3.04467	-2.23908	0.0792517	0.109344	2.41777	0.0567002	0.490351	0.32118
	2.73865	0.10631	-2.28749	-2.14102	1.83122	0.0487561	1.69825	0.360039	0.684799
	-0.589009	0.207351	-0.0393234	-0.115696	2.14353	2.94947	-1.2899	2.76849	-1.99065
	-2.10292	0.596574	-2.34724	-1.84163	2.88597	-0.535101	-3.09154	2.33682	-3.00862
	2.66942	0.532477	3.02658	1.7305	0.664229	1.56163	-2.94821	-3.09561	-0.0764319
	-2.39186	0.429994	-3.10161	-0.37371	-1.64285	2.30016	2.79087	-2.08869	-0.206346
	-1.74529	0.188432	-0.0330843	-0.270213	0.216947	-0.792523	0.28788	2.38079	0.0591279
	-2.58126	0.246299	0.500096	-0.170114	0.140714	0.176035	-0.649779	-0.0216264	-1.3191
	0.465859	0.334115	0.185735	1.84939	0.160135	-0.499501	-1.59877	-2.12431	0.544831
	-2.64569	0.203648	1.39151	-0.13943	0.579228	2.46141	0.528363	-0.0431486	0.13528
	-0.0232064	-3.13129	-2.09419	-0.0575059	0.316493	2.42818	0.312083	-0.153154	-0.162655
	0.18164	-2.47688	1.69536	0.151297	-1.46813	-2.80689	0.424011	-1.45138	1.25921
	0.0328448	-2.20182	0.271681	-0.0559672	0.278512	-2.46982	0.0686916	0.0387792	-1.46307
	2.89204	0.55743	-2.33673	-0.394358	0.0683023	-0.564211	1.52925	0.147878	-2.60456
	3.01479	0.432561	-2.07055	-0.0307499	0.191355	2.18926	0.0815382	0.585129	-0.991521
	1.44932	-2.6591	-2.03856	-0.148751	0.32437	2.78826	0.472961	-2.28246	2.73368
	2.21502	2.9674	-2.82328	-0.463051	0.0937705	-0.392069	1.18798	-1.94933	0.22077
	-0.0195061		0.204286	0.0525927	2.36567	-0.463978	0.489497	1.21345	0.258238
	2.3668		-2.0755	0.433274	0.384686	2.68328	1.83805	-2.09655	0.191529
	-1.10142		-1.88378	-0.0472872	0.80559	-0.889889	-2.67307	2.95684	1.04183
	0.965131		1.89226	-0.449081	1.57566	-0.611955	2.3479	-1.4866	0.543771
	0.0905078		2.85088	-0.775153	2.77829	-1.4763	1.78382	-0.0865417	-0.10218
	-2.27895		0.321233	-0.0538605	-2.35068	-1.59349	2.65564	0.00559627	0.186915
	0.0314391		0.0868608	2.51531	0.36223	-0.0819589	-3.11052	0.0509194	2.72094
	-3.03209		-1.98106	-3.04859	0.341596	-0.591153	-0.389568	0.130956	-0.0808884
	0.195621		-1.44137	0.197265	-2.10259	1.76034	-0.632778	0.51055	2.93823
	-0.0405358		-0.127009	3.07236	-2.19486	-0.0426075	0.168906	0.293628	0.386815
	-2.31299		-2.81282	-1.57999	-2.57648	-0.666775	-0.698952	-1.65968	2.24392
	0.371883		-0.183526	0.410637	2.11567	-3.10225	3.03797	-2.04163	2.44089
	2.79583		-1.98617	-0.092964	2.68681	-0.200452	-1.09902	2.8591	1.20215
	0.687226		0.506423	-0.457993	-0.0117498	-1.71252	2.93223	0.517453	-0.999641
	0.856075		0.428079	-1.43306	0.90062	-3.07235	0.0991037	-0.036023	2.13273
	2.81612		1.58769	0.270506	2.07341	-2.56151	0.176269	1.5683	-1.81241
	-0.249596		0.0835669	-3.01203	-0.475628	-0.00478147	0.163181	1.14308	-2.91173
	3.02293		-1.22403	1.44652	0.492895	-0.0431815	-0.0359242	0.333801	2.86125
	0.0223502		-1.79495	1.5111	-0.573153	1.87356	-3.05702	1.7327	-1.43333
	1.45914		-2.26164	-1.69293	-0.751003	2.9998	-3.03024	1.41921	1.77755
	0.022446		2.77316	-0.0606615	1.6219	-0.605051	-1.74837	2.00071	1.69094
	0.144723		-3.03071	0.607684	0.134425	-0.797261	-1.91719	-2.17828	2.45632
	-2.26164		2.8774	2.00432	0.836502	-0.344664	-0.0436391	1.57597	-2.87023
	-3.03014		0.0320253		0.538817	-0.214747	0.2676	-2.04849	0.922962
	-0.0573553		1.95059		-1.1333	-0.312146	2.96439	2.40881	-0.423245
	-0.119198		0.538697		-0.0491393	0.186635	-0.702141	2.23844	3.11256
	0.431367		1.42245		0.0989255	0.679838	0.0543957	-1.69116	-2.96086
	0.78477		2.78108		1.91294	-2.15257	-0.498897	0.162464	1.81912
	-0.612853		1.55387		-0.0996769	1.60636	-0.616302	-0.620979	3.0238
	-1.97921		-0.242961		-2.68696	1.61976	1.08605	0.0327155	-0.0584856
			0.431557		1.88276	-2.94906	-0.0140977	-1.67106	2.90451
			1.50506		-0.00122251	2.32954	-0.625735	2.07052	-1.97485
			-2.55691		1.45244	-2.57174	0.960824	0.0305288	0.0675454
			-3.05981		2.13845	2.06431	-1.70261	1.84831	-0.203324
			-2.20626		-0.358435	-2.22619	2.39893	-2.49295	-3.0132
			-3.02844		3.0093	0.0621686	-0.120236	-1.70654	1.17888
			-2.10467		1.8264	-2.39302	-1.00548	-0.44231	2.39836
			0.251677		1.20981	-2.2775	0.351293	-1.93171	2.56272
			-2.64529		-2.15611	-0.546044	-3.10256	-2.36586	0.132652
			-1.76995		0.710047	-0.189582	-2.17986	2.0003	1.28546
			-2.94212		-2.37976	0.173951	0.234549	2.25003	2.34874
			-2.67496		2.18839	1.62253	-2.02963	-2.57479	0.424506
			0.185104		1.53789	-1.39729	-1.05403	-2.5355	2.75758
			0.0965214		-1.683	0.522616	0.218621	0.536836	2.74152
			-0.971861		0.0271692	-2.859	0.1879	-2.50033	0.675065
			0.229025		0.0667421	-0.435669	2.17978	0.895548	0.489284
			-2.64764		0.304337	-1.69683	-2.89169	-0.0912282	-0.213801
			2.98914		0.157836	-3.01401	-2.99932	1.33315	2.05376
			0.814092		-0.827037	-2.78891	-0.597296	-2.72333	0.550527
			0.394241		0.16382	-2.31545	-0.812325	1.59492	-0.549634
			-2.89586		-0.859546	-1.39779	-2.74402		-2.63437
			2.83428		2.30384	-0.600296	-2.47846		-1.99159
			-2.6184		-2.43599	0.26246	-0.380678		-0.242913
			-0.279141		-2.41526	-2.79313	0.121361		2.52247
			-2.9991		-2.76589	-1.4637	-0.756619		-0.106309
			-0.178969		0.323823	1.68274	0.399192		-0.698518
			-3.07899		-2.01375	1.93128	-0.0619268		0.354365
			-1.45315			1.69994	0.117858		-1.62633
			0.00952049			-3.1217	-0.640076		-1.03606
			-2.74837			-2.90046	0.141674		-3.02387
			-2.36122			-0.109331	-2.12724		-1.65101
			3.05865			2.17029	0.104011		-0.00710212
			-2.83645			-1.59613	2.89107		1.34417
			-0.403441			0.145083	-2.3856		-2.25217
			-0.0684829			-2.58701	1.31356		0.114886
			-2.83617			-2.61134	2.32755		0.0143262
			-2.70797				1.02997		-0.221345
			3.08537				-0.532648		-0.370841
			-2.85921				0.0284429		2.22659
			2.19425				1.1447		0.103809
			-2.55017				-1.35436		2.83746
			0.0987511				-3.01246		2.11877
			2.64263				1.71354		1.32086
							0.177023		1.46385
							0.351303		2.72802
							1.79326		-2.3603
							0.0376341		0.135102
							1.61868		2.60622
							-1.98983		-2.71769
							-1.3259		2.91857
							2.02138		0.607765
									-1.77009
									2.66834
									-2.81172
									-0.0594596
									-0.000874697
									-0.571738
									0.315192
