# Supplementary material for: Canalization of neural dynamics by δ-protocadherins in the developing zebrafish optic tectum
Source: PLoS Genet. 2026 Jun 1;22(6):e1012171. doi: 10.1371/journal.pgen.1012171 (PMC13241009; doi:10.1371/journal.pgen.1012171)
Supplement: S9 Data — (XLSX) [file pgen.1012171.s021.xlsx]

## Sheet: pcdh19-indel-het to WT
Fish	mode 1	mode 2	mode 3	mode 4	mode 5		Mode Average
1	0.867669	0.758412	0.952222	0.874312	0.659229		0.822369
2	0.990973	0.846073	0.950175	0.765311	0.942832		0.899073
3	0.89235	0.885723	0.913352	0.970001	0.886176		0.90952
4	0.913938	0.889726	0.887425	0.95232	0.954387		0.919559
5	0.926484	0.908899	0.823251	0.858883	0.925473		0.888598
6	0.860662	0.756327	0.910947	0.887737	0.903605		0.863856
7	0.858656	0.75669	0.953329	0.899231	0.828262		0.859233
8	0.980135	0.887451	0.784278	0.79883	0.961276		0.882394
9	0.960397	0.826817	0.736294	0.868877	0.933777		0.865232
10	0.730834	0.70529	0.781901	0.880774	0.960444		0.811849
11	0.919816	0.783533	0.563145	0.393455	0.623577		0.656705
12	0.608793	0.61436	0.867071	0.917957	0.925928		0.786822
13	0.941025	0.93321	0.911104	0.901384	0.888945		0.915133
14	0.94008	0.837638	0.952026	0.763646	0.819363		0.862551
Mean	0.885129	0.813582	0.85618	0.838051	0.872377
SEM	0.0274969	0.0238519	0.0295643	0.0379148	0.0287406

## Sheet: pcd19-delP-het to WT
Fish	mode 1	mode 2	mode 3	mode 4	mode 5		Move Average
1	0.87209	0.697523	0.647891	0.712001	0.911756		0.768252
2	0.96979	0.72773	0.870252	0.931199	0.331693		0.766133
3	0.71371	0.742221	0.537655	0.860479	0.205303		0.611874
4	0.923497	0.726618	0.675021	0.897118	0.806139		0.805678
5	0.866881	0.861882	0.868209	0.862223	0.81819		0.855477
6	0.717091	0.640159	0.796084	0.740618	0.938585		0.766507
7	0.923999	0.947899	0.902286	0.929712	0.876412		0.916061
8	0.813388	0.577821	0.781148	0.803628	0.916815		0.77856
9	0.774763	0.749369	0.902204	0.936584	0.900149		0.852614
10	0.93168	0.928042	0.956636	0.946803	0.939629		0.940558
11	0.899134	0.853566	0.910299	0.965176	0.893483		0.904332
12	0.690774	0.745278	0.770539	0.75419	0.907698		0.773696
13	0.810036	0.771109	0.964054	0.975326	0.951768		0.894459
14	0.761524	0.539492	0.491204	0.73114	0.883777		0.681428
15	0.564695	0.734644	0.933252	0.688723	0.812258		0.746714
16	0.97529	0.945095	0.946903	0.92583	0.960795		0.950783
17	0.523351	0.84175	0.618672	0.812384	0.849984		0.729228
18	0.973167	0.887212	0.95621	0.897829	0.936306		0.930145
19	0.843459	0.664981	0.91188	0.798106	0.839443		0.811574
20	0.814789	0.761594	0.778421	0.908708	0.916315		0.835966
Mean	0.818156	0.767199	0.810941	0.853889	0.829825
SEM	0.0287032	0.0257235	0.0326663	0.0204574	0.0443912

## Sheet: pcdh19-indel-het within group
	mode 1	mode 2	mode 3	mode 4	mode 5
	0.845422	0.464486	0.853891	0.375309	0.50792
	0.928506	0.888242	0.844792	0.815268	0.47157
	0.917641	0.823527	0.775513	0.800797	0.580337
	0.759431	0.594708	0.840987	0.74868	0.528233
	0.93293	0.67157	0.934825	0.688961	0.433681
	0.994046	0.988294	0.98532	0.994336	0.890796
	0.814412	0.55025	0.867754	0.603736	0.567982
	0.923286	0.740027	0.585906	0.833195	0.523584
	0.524883	0.12649	0.677496	0.635165	0.522468
	0.834305	0.505302	0.428838	0.479439	0.424731
	0.280096	0.11805	0.739416	0.73165	0.523741
	0.864958	0.827735	0.84182	0.620859	0.505001
	0.964115	0.526961	0.986256	0.541036	0.393409
	0.862486	0.66896	0.868067	0.767247	0.84745
	0.898021	0.704378	0.922531	0.748315	0.895755
	0.905285	0.79587	0.756385	0.65765	0.838656
	0.843561	0.773585	0.835092	0.801517	0.835295
	0.837101	0.452351	0.86975	0.427149	0.685043
	0.960565	0.810632	0.678875	0.769206	0.933835
	0.93785	0.584323	0.850722	0.560126	0.919004
	0.71059	0.756258	0.821118	0.845502	0.899198
	0.923725	0.708751	0.653806	0.121274	0.500299
	0.600835	0.497909	0.868756	0.788807	0.86447
	0.923367	0.84665	0.875339	0.909328	0.867289
	0.909294	0.970148	0.85179	0.785247	0.750784
	0.962108	0.906864	0.874746	0.975274	0.889922
	0.901319	0.695433	0.713185	0.775462	0.885838
	0.917101	0.751025	0.781393	0.801587	0.871148
	0.933928	0.866533	0.841654	0.843257	0.762199
	0.867231	0.656934	0.564689	0.707778	0.880883
	0.930193	0.729593	0.723797	0.906935	0.843906
	0.658779	0.337756	0.679485	0.904279	0.92208
	0.763304	0.576917	0.43372	0.36799	0.454281
	0.394369	0.278582	0.812057	0.945859	0.942002
	0.947952	0.908187	0.876586	0.928511	0.877045
	0.96081	0.697907	0.86725	0.657728	0.899253
	0.888012	0.8664	0.813934	0.809771	0.931675
	0.967095	0.898015	0.826028	0.805798	0.886797
	0.938247	0.859338	0.818561	0.836706	0.758724
	0.87077	0.834914	0.612407	0.662483	0.907868
	0.955486	0.900805	0.894469	0.931477	0.914539
	0.544702	0.456636	0.902669	0.943219	0.935806
	0.774272	0.81327	0.719728	0.494192	0.675167
	0.316318	0.329631	0.898384	0.939978	0.883102
	0.968485	0.858316	0.796939	0.899	0.76939
	0.950464	0.773783	0.77501	0.669186	0.779369
	0.787337	0.783422	0.95826	0.901221	0.945554
	0.766848	0.645246	0.889254	0.802637	0.769156
	0.938583	0.986701	0.90001	0.861504	0.859594
	0.903363	0.895921	0.65654	0.633186	0.875214
	0.792358	0.802443	0.81878	0.750952	0.964295
	0.737479	0.936774	0.536874	0.290613	0.750267
	0.641154	0.677288	0.712662	0.664106	0.929656
	0.962252	0.773049	0.622654	0.748364	0.821367
	0.877004	0.810936	0.842131	0.830939	0.88523
	0.959911	0.719723	0.954221	0.724243	0.685994
	0.786258	0.784711	0.929736	0.891612	0.880264
	0.93594	0.811762	0.666464	0.612901	0.881001
	0.378538	0.404147	0.799063	0.78102	0.954688
	0.744456	0.820732	0.535423	0.359167	0.639426
	0.150531	0.1175	0.758685	0.750562	0.931676
	0.91186	0.791457	0.745331	0.794013	0.850304
	0.926845	0.86468	0.939417	0.947768	0.872735
	0.799664	0.60431	0.878112	0.647281	0.761265
	0.930295	0.81397	0.659971	0.847585	0.735279
	0.4765	0.145823	0.764878	0.684098	0.780013
	0.796348	0.590426	0.526323	0.45897	0.543415
	0.224271	0.120293	0.795593	0.749507	0.778528
	0.883662	0.800229	0.842043	0.669851	0.747431
	0.9589	0.533386	0.97155	0.574024	0.733115
	0.931623	0.886734	0.4237	0.430527	0.917893
	0.80797	0.811402	0.642372	0.618582	0.933842
	0.885834	0.956303	0.380324	-0.030277	0.510181
	0.700599	0.662869	0.565087	0.582622	0.922431
	0.92067	0.753695	0.577557	0.775675	0.906382
	0.917907	0.818135	0.865209	0.878065	0.819652
	0.613595	0.509709	0.894543	0.870078	0.917149
	0.840362	0.917159	0.818389	0.598001	0.656873
	0.441229	0.404432	0.868352	0.908375	0.839468
	0.959013	0.71555	0.724394	0.771959	0.801894
	0.970211	0.660905	0.58722	0.444881	0.793421
	0.6874	0.703708	0.90385	0.478656	0.651521
	0.923659	0.901202	0.923211	0.937226	0.958871
	0.652785	0.510698	0.729805	0.911033	0.894279
	0.643893	0.672229	0.676974	0.672479	0.905892
	0.60484	0.516278	0.838752	0.506043	0.503653
	0.766798	0.643239	0.628278	0.156176	0.395684
	0.857359	0.753926	0.417219	0.308508	0.564492
	0.458341	0.378264	0.897869	0.890042	0.929893
	0.432012	0.377375	0.748268	0.629498	0.910138
	0.934186	0.856707	0.856628	0.701814	0.880925
Mean	0.797014	0.681733	0.77048	0.701894	0.775511
SEM	0.0201506	0.0223787	0.0149352	0.0212296	0.0171126

## Sheet: pcdh17-indel-het to WT
Fish	mode 1	mode 2	mode 3	mode 4	mode 5		Mode Average
1	0.845861	0.863859	0.940237	0.982852	0.958737		0.918309
2	0.911776	0.830807	0.676203	0.701199	0.805396		0.785076
3	0.729569	0.613871	0.852603	0.889815	0.910293		0.79923
4	0.580825	0.692839	0.916929	0.875256	0.945222		0.802215
5	0.955445	0.944691	0.968515	0.96357	0.962203		0.958885
6	0.974372	0.821544	0.947751	0.824991	0.97194		0.90812
7	0.597345	0.613855	0.969352	0.944581	0.729884		0.771003
8	0.964018	0.952387	0.957319	0.95417	0.958301		0.957239
9	0.949609	0.885082	0.871327	0.832121	0.84067		0.875762
10	0.649464	0.819087	0.62119	0.758911	0.858802		0.741491
11	0.964539	0.967873	0.894441	0.874382	0.766502		0.893547
Mean	0.829348	0.818718	0.87417	0.872895	0.882541
SEM	0.0479372	0.0384183	0.0357461	0.0267616	0.0262194

## Sheet: pcdh17-indel-het within group
	mode 1	mode 2	mode 3	mode 4	mode 5
	0.938733	0.863113	0.621196	0.648915	0.760867
	0.960309	0.832009	0.955687	0.838364	0.935631
	0.845851	0.937407	0.917329	0.879855	0.931444
	0.946363	0.958993	0.949563	0.968922	0.961061
	0.875691	0.760718	0.943832	0.869339	0.92382
	0.869886	0.904314	0.942735	0.971312	0.816126
	0.914167	0.912616	0.979727	0.982136	0.94012
	0.915193	0.839399	0.823723	0.796219	0.77505
	0.891504	0.934774	0.755365	0.792418	0.875587
	0.810754	0.815786	0.886623	0.856615	0.808759
	0.872632	0.716581	0.526318	0.821191	0.624804
	0.817528	0.848304	0.710987	0.773783	0.738917
	0.978752	0.893915	0.773047	0.778105	0.778231
	0.904668	0.709198	0.676457	0.47382	0.823774
	0.837058	0.753361	0.689293	0.680177	0.364915
	0.964608	0.815713	0.648655	0.613598	0.852922
	0.960129	0.949527	0.893854	0.831803	0.792694
	0.786974	0.945275	0.151992	0.150688	0.506952
	0.894718	0.789347	0.84635	0.842274	0.436782
	0.902997	0.840235	0.899146	0.885337	0.907296
	0.870421	0.735357	0.888756	0.846586	0.906741
	0.782601	0.300954	0.85971	0.533179	0.872741
	0.870006	0.78937	0.887907	0.822156	0.854127
	0.848355	0.60135	0.911513	0.768583	0.859951
	0.84495	0.708114	0.7556	0.90012	0.683828
	0.850044	0.825338	0.718853	0.589472	0.910908
	0.733218	0.643482	0.837264	0.850927	0.878256
	0.769846	0.840435	0.959582	0.899396	0.944421
	0.588795	0.622325	0.920736	0.626076	0.91657
	0.941621	0.973209	0.942123	0.941188	0.788566
	0.725209	0.750817	0.883928	0.869034	0.884205
	0.738965	0.752003	0.927341	0.898435	0.828689
	0.692418	0.950859	0.586198	0.647174	0.859226
	0.600115	0.625265	0.897195	0.924386	0.750473
	0.954602	0.840239	0.96045	0.867934	0.928694
	0.781832	0.787085	0.983429	0.964846	0.799069
	0.9859	0.968501	0.955086	0.967447	0.927048
	0.979871	0.922141	0.941536	0.829942	0.771702
	0.766175	0.901162	0.575063	0.654434	0.805084
	0.931247	0.9147	0.937273	0.913254	0.737199
	0.589476	0.605413	0.958025	0.825409	0.664936
	0.974048	0.903824	0.945103	0.909721	0.944526
	0.953708	0.719448	0.888666	0.55852	0.840008
	0.711662	0.66571	0.698011	0.637542	0.806909
	0.938521	0.717079	0.842094	0.693657	0.704405
	0.703786	0.706362	0.957035	0.97095	0.671722
	0.715155	0.644328	0.900937	0.828669	0.452343
	0.772498	0.88062	0.601388	0.746113	0.805352
	0.56178	0.5446	0.90159	0.895612	0.82028
	0.987263	0.847863	0.82359	0.757195	0.811947
	0.728408	0.812146	0.709475	0.783306	0.820153
	0.957458	0.906967	0.887115	0.85227	0.750976
	0.723866	0.883621	0.406496	0.51554	0.728853
	0.959826	0.879801	0.911481	0.933504	0.473049
	0.593058	0.765771	0.472332	0.518064	0.878517
Mean	0.83664	0.799215	0.814996	0.785373	0.793404
SEM	0.0159772	0.0173831	0.0227181	0.0215602	0.018433

## Sheet: pcdh19-delP-het within group
	mode 1	mode 2	mode 3	mode 4	mode 5
	0.830334	0.519285	0.349466	0.670272	0.189365
	0.389858	0.654314	0.252218	0.561977	0.0755771
	0.762808	0.708312	0.675191	0.672126	0.846991
	0.869925	0.635886	0.549556	0.735483	0.772336
	0.350965	0.0975333	0.190773	0.20533	0.86149
	0.870933	0.753871	0.696066	0.632259	0.73153
	0.944975	0.345684	0.774177	0.247364	0.836775
	0.460843	0.419833	0.483331	0.53478	0.749589
	0.720212	0.662789	0.50659	0.650444	0.876584
	0.723195	0.677184	0.732346	0.698034	0.800982
	0.471046	0.474492	0.910698	0.961629	0.793491
	0.929567	0.602877	0.564243	0.730544	0.905599
	0.924104	0.900999	0.902119	0.93706	0.866386
	0.157588	0.53147	0.564326	0.506797	0.739717
	0.851935	0.595961	0.615002	0.594145	0.832185
	0.272102	0.646655	0.0711032	0.442871	0.785356
	0.783815	0.377116	0.477581	0.617041	0.877901
	0.92258	0.936207	0.661282	0.622462	0.844074
	0.646435	0.686775	0.930775	0.827192	0.915331
	0.681342	0.265157	0.257231	0.864536	0.280307
	0.88942	0.257439	0.298554	0.860567	0.14241
	0.80548	0.7733	0.869585	0.834386	0.598397
	0.682119	0.471791	0.738352	0.61982	0.446887
	0.870861	0.649466	0.678368	0.792071	0.547695
	0.773245	0.163503	0.425279	0.716784	0.528678
	0.748621	0.430011	0.736401	0.867513	0.418425
	0.858862	0.732576	0.863485	0.91338	0.265183
	0.839257	0.480596	0.713283	0.925841	0.453391
	0.56669	0.527636	0.570427	0.689931	0.584213
	0.820356	0.705599	0.929516	0.911566	0.130292
	0.781145	0.235293	0.275774	0.696545	0.155462
	0.644757	0.762881	0.940184	0.780111	0.66637
	0.921997	0.645633	0.802901	0.77787	0.359102
	0.392457	0.460151	0.531715	0.834869	0.607732
	0.933512	0.7496	0.946189	0.717651	0.163201
	0.873032	0.522271	0.718766	0.863445	0.583673
	0.768005	0.410477	0.453296	0.918051	0.432464
	0.843667	0.91608	0.835694	0.9527	0.319949
	0.402596	0.586141	0.165142	0.828461	0.23135
	0.900434	0.364575	0.481665	0.761186	0.250632
	0.53411	0.827298	0.479316	0.732725	0.344014
	0.399591	0.730608	0.552208	0.802161	0.192299
	0.848994	0.691609	0.684492	0.912306	0.228287
	0.789035	0.653084	0.540125	0.857246	0.158905
	0.584854	0.690555	0.464058	0.868486	0.325971
	0.634914	0.520282	0.35286	0.524058	0.203702
	0.341705	0.500684	0.476047	0.821359	0.183169
	0.242584	0.589973	0.0634979	0.505643	0.284371
	0.629621	0.347945	0.354716	0.668785	0.240237
	0.720385	0.768477	0.595261	0.804131	0.251335
	0.799813	0.878671	0.875907	0.856801	0.227871
	0.786236	0.574173	0.433731	0.744765	0.156328
	0.374575	0.637576	0.438808	0.767176	0.111429
	0.455298	0.698837	0.463364	0.836866	0.194093
	0.707882	0.547331	0.355884	0.868521	0.712903
	0.7359	0.186704	0.424091	0.764038	0.799385
	0.7827	0.819562	0.653439	0.776703	0.652584
	0.776785	0.789782	0.793756	0.800916	0.693238
	0.722212	0.542619	0.72808	0.918714	0.722413
	0.877067	0.569018	0.609932	0.875629	0.815754
	0.752184	0.657003	0.702518	0.9088	0.671176
	0.632798	0.410662	0.658973	0.633251	0.653044
	0.731227	0.586716	0.558451	0.871164	0.807157
	0.647273	0.736954	0.529803	0.604618	0.815326
	0.49587	0.255728	0.508753	0.675268	0.709313
	0.936029	0.754747	0.72121	0.864617	0.746991
	0.673019	0.81004	0.631698	0.847884	0.68612
	0.930919	0.502894	0.49486	0.8208	0.808473
	0.746503	0.754247	0.630236	0.77146	0.688803
	0.616939	0.634165	0.799793	0.904508	0.790004
	0.449587	0.453433	0.720859	0.634259	0.86982
	0.97041	0.874269	0.852228	0.833873	0.811269
	0.781696	0.432955	0.624356	0.606788	0.821002
	0.593533	0.603971	0.796703	0.857244	0.858677
	0.826122	0.850482	0.884539	0.913697	0.855568
	0.839546	0.561746	0.772345	0.895001	0.81158
	0.680244	0.554306	0.677906	0.750496	0.892449
	0.785815	0.724456	0.840844	0.839874	0.717566
	0.780133	0.456557	0.46791	0.662702	0.743565
	0.287674	0.599817	0.870109	0.508321	0.929232
	0.82547	0.714083	0.736558	0.760619	0.799218
	0.319314	0.610449	0.275509	0.840329	0.931131
	0.804364	0.706388	0.844202	0.724668	0.693768
	0.776876	0.654788	0.822898	0.866061	0.908369
	0.811576	0.499658	0.582291	0.852888	0.864812
	0.563024	0.529155	0.75439	0.711354	0.89645
	0.271936	0.0755062	0.637234	0.946273	0.913565
	0.93095	0.845192	0.812391	0.86237	0.905909
	0.815882	0.752106	0.853544	0.7338	0.879508
	0.720474	0.687864	0.709841	0.714631	0.819666
	0.773215	0.874731	0.27054	0.248096	0.878665
	0.227463	0.161453	0.764094	0.717027	0.866061
	0.149428	-0.168325	-0.0073392	0.208625	0.784468
	0.787296	0.785605	0.693229	0.469677	0.833702
	0.71553	0.633828	0.75167	0.837168	0.876531
	0.776565	0.652058	0.629334	0.751912	0.8572
	0.817906	0.808308	0.822535	0.796761	0.880511
	0.289816	-0.0831249	0.83503	0.485325	0.847838
	0.638325	0.673777	0.420112	0.590965	0.901806
	0.791762	0.568117	0.889188	0.712357	0.827281
	0.688288	0.778928	0.872153	0.88232	0.858775
	0.900276	0.90978	0.891582	0.918749	0.793288
	0.887246	0.803938	0.859638	0.885135	0.784858
	0.71222	0.717585	0.744622	0.713451	0.858117
	0.80176	0.685079	0.808544	0.897781	0.786635
	0.772964	0.612421	0.489168	0.627426	0.705651
	0.395768	0.66138	0.764847	0.476373	0.776895
	0.890201	0.876073	0.815212	0.891831	0.82606
	0.42649	0.877942	0.418632	0.747866	0.780943
	0.880171	0.775647	0.796117	0.866458	0.786304
	0.798854	0.728671	0.925432	0.737673	0.769814
	0.835708	0.770405	0.794457	0.755845	0.778013
	0.356449	0.237772	0.742668	0.89875	0.807214
	0.654329	0.292118	0.701986	0.750498	0.822508
	0.5831	0.354949	0.805173	0.757527	0.868642
	0.321895	0.0427988	0.691829	0.277738	0.905115
	0.952081	0.708294	0.662515	0.77319	0.828469
	0.916937	0.444869	0.535622	0.297283	0.783045
	0.0676971	-0.0700683	0.57806	0.631859	0.826022
	0.80241	0.689771	0.724167	0.863509	0.866845
	0.275652	0.507503	0.376692	0.740713	0.876298
	0.717707	0.488734	0.632883	0.82645	0.812666
	0.926462	0.51377	0.881732	0.503128	0.882711
	0.464247	0.207719	0.870887	0.669394	0.944692
	0.867638	0.868291	0.945718	0.92706	0.921928
	0.767233	0.792866	0.808694	0.906049	0.785428
	0.778571	0.91416	0.626393	0.559556	0.891029
	0.347149	0.207536	0.823498	0.895653	0.823773
	0.308238	0.202184	0.344621	0.533914	0.731746
	0.747679	0.746425	0.80373	0.664649	0.828644
	0.722342	0.711672	0.852348	0.90042	0.886018
	0.625705	0.882449	0.680239	0.847238	0.838268
	0.820373	0.741766	0.814259	0.864489	0.809592
	0.410621	0.252295	0.818555	0.73884	0.764581
	0.725664	0.84899	0.635786	0.831968	0.783799
	0.920186	0.850149	0.884351	0.942778	0.830387
	0.847393	0.880885	0.655426	0.679261	0.889968
	0.624539	0.551772	0.915803	0.90362	0.915657
	0.563881	0.427208	0.382665	0.609407	0.877849
	0.574898	0.867203	0.904321	0.564893	0.832873
	0.927355	0.817677	0.917646	0.867825	0.908829
	0.683412	0.831081	0.638198	0.903055	0.866871
	0.948862	0.831598	0.912313	0.789273	0.875719
	0.643356	0.545558	0.876975	0.881073	0.82734
	0.84319	0.832252	0.664608	0.856717	0.87088
	0.857479	0.87456	0.761952	0.734158	0.918605
	0.588659	0.465076	0.859893	0.950703	0.806493
	0.551796	0.531317	0.649192	0.692379	0.873649
	0.619767	0.792491	0.864567	0.636064	0.833371
	0.900811	0.83442	0.951709	0.889965	0.928302
	0.536502	0.872901	0.490626	0.891879	0.856536
	0.913845	0.738493	0.828302	0.844058	0.762023
	0.628017	0.51408	0.91705	0.891703	0.868398
	0.970963	0.954427	0.877002	0.918586	0.89838
	0.238245	0.205124	0.727926	0.787203	0.80943
	0.198648	0.215913	0.844532	0.95047	0.798962
	0.477795	0.910351	0.74022	0.490625	0.923656
	0.729558	0.680654	0.724501	0.628991	0.918435
	0.746748	0.816541	0.2611	0.456769	0.934993
	0.77017	0.738848	0.643704	0.668512	0.770924
	0.254517	0.254239	0.654408	0.646994	0.919275
	0.827945	0.914439	0.868935	0.810015	0.897539
	0.98142	0.556568	0.431038	0.780499	0.908085
	0.154195	0.352855	0.949289	0.740371	0.722694
	0.772603	0.769477	0.92774	0.92088	0.909869
	0.117655	0.440952	0.643799	0.776265	0.779614
	0.700675	0.665461	0.979728	0.912641	0.925448
	0.984609	0.743241	0.858577	0.767146	0.739615
	0.50453	0.275017	0.697607	0.924748	0.866951
	0.101159	0.211966	0.51905	0.647683	0.745605
	0.706526	0.45428	0.514516	0.596193	0.881189
	0.00424443	0.482266	0.0868269	0.370355	0.791807
	0.63286	0.150054	0.333942	0.65269	0.823272
	0.974749	0.919731	0.472265	0.554565	0.763034
	0.502199	0.509145	0.800398	0.831451	0.888578
	0.508811	0.654269	0.910878	0.581801	0.834845
	0.334514	0.67972	0.52445	0.46134	0.959328
	0.630232	0.757758	0.939594	0.610823	0.695447
	0.2701	0.337893	0.792003	0.448464	0.922353
	0.615712	0.804739	0.660242	0.792485	0.862873
	0.632664	0.869016	0.691385	0.76958	0.863443
	0.979905	0.923065	0.906293	0.966109	0.887443
	0.791134	0.584151	0.870351	0.641627	0.813951
	0.793471	0.724953	0.801033	0.816792	0.872283
	0.659904	0.766411	0.633798	0.646404	0.733587
	0.0988969	0.542476	0.463163	0.904245	0.920137
	0.385708	0.900608	0.338263	0.763884	0.902818
	0.731757	0.344868	0.854058	0.537401	0.730398
	0.816436	0.637778	0.628052	0.791689	0.832401
	0.556935	0.479989	0.805271	0.794436	0.931096
Mean	0.663538	0.600903	0.664787	0.74141	0.729141
SEM	0.0508765	0.0511621	0.0466637	0.0357797	0.050659

## Sheet: Fig S8D p-values
		Mode 1	Mode 2	Mode 3	Mode 4	Mode 5
	Dprom
	pcdh19-indel
	pcdh17-indel

## Sheet: Fig S8E p-values
		Mode 1	Mode 2	Mode 3	Mode 4	Mode 5
	Dprom
	pcdh19-indel
	pcdh17-indel

## Sheet: WT to avg
Fish	mode 1	mode 2	mode 3	mode 4	mode5
1	0.955164	0.957056	0.951499	0.960647	0.955302
2	0.968275	0.857115	0.923118	0.880654	0.964438
3	0.979513	0.811394	0.806415	0.945313	0.874519
4	0.988297	0.93243	0.884893	0.906479	0.906143
5	0.897468	0.883854	0.822275	0.867332	0.858458
6	0.97068	0.954477	0.952206	0.956324	0.942408
7	0.976335	0.905935	0.909333	0.969949	0.889249
8	0.98585	0.92293	0.938652	0.933381	0.974861
9	0.983422	0.948383	0.799265	0.801157	0.856292
Mean	0.967223	0.908175	0.887517	0.913471	0.913519
SEM	0.00936291	0.0164681	0.0208386	0.0184584	0.0155488

## Sheet: WT within group
	mode 1	mode 2	mode 3	mode 4	mode 5
	0.758603	0.713713	0.471995	0.568015	0.762854
	0.567464	0.576023	0.664275	0.726208	0.869356
	0.84651	0.822215	0.889778	0.327868	0.320411
	0.521157	0.786419	0.785397	0.491047	0.850015
	0.777217	0.855444	0.78612	0.688232	0.418544
	0.733844	0.691167	0.827647	0.852005	0.523078
	0.762086	0.250055	0.503536	0.705986	0.605635
	0.915672	0.431131	0.549471	0.800518	0.83063
	0.897184	0.786473	0.910342	0.752639	0.889363
	0.904233	0.783348	0.308042	0.195756	0.381167
	0.478419	0.31356	0.22497	0.325728	0.754502
	0.73309	0.736257	0.766448	0.497236	0.708497
	0.939561	0.639852	0.268589	0.590899	0.709096
	0.930973	0.277074	-0.263272	0.327483	0.754906
	0.926709	0.215748	0.168927	0.793712	0.604596
	0.848198	0.674804	0.567586	0.427206	0.482748
	0.510529	0.124561	0.523185	0.809363	0.780179
	0.687493	0.581295	0.870992	0.859613	0.658677
	0.92351	0.549794	0.520868	0.886811	0.73682
	0.874124	0.253491	0.0684469	0.708685	0.715397
	0.771012	0.208117	0.415617	0.862622	0.724736
	0.744606	0.718721	0.892517	0.359787	0.35218
	0.891946	0.759373	0.730603	0.673582	0.545408
	0.939779	0.896965	0.901193	0.628035	0.625322
	0.862652	0.650911	0.740594	0.403629	0.353313
	0.922043	0.693257	0.750284	0.391355	0.468297
	0.696072	0.675246	0.609793	0.714707	0.527767
	0.651417	0.659285	0.951457	0.70651	0.734569
	0.390645	0.437186	0.837557	0.813044	0.754081
	0.542825	0.704772	0.86548	0.654017	0.800771
	0.747765	0.617063	0.62919	0.919475	0.767551
	0.774145	0.192738	0.221748	0.65957	0.562064
	0.784352	0.414092	0.462668	0.696884	0.265121
	0.881033	0.780561	0.772858	0.754831	0.680956
	0.893652	0.811389	0.86609	0.835846	0.511686
	0.906282	0.803458	0.792817	0.75966	0.505713
Mean	0.776022	0.58571	0.60705	0.643571	0.626
SEM	0.0249239	0.0372735	0.0472771	0.0319307	0.02822
